# Supplementary material for: 3-(1-Methyl­pyrrolidin-2-yl­idene)-3H-indole sesquihydrate
Source: Acta Crystallogr Sect E Struct Rep Online. 2009 Nov 18;65(Pt 12):o3114. doi: 10.1107/S1600536809047606 (PMC2971882; doi:10.1107/S1600536809047606)
Supplement: Supplementary file 1 [file e-65-o3114-sup1.cif]

##############################################################################
###                                                                        ###
###        Electronic paper (Acta Crystallographica Section E)             ###
###                                                                        ###
##############################################################################
#                                                                            #
# This CIF contains the data in a paper accepted for publication in Acta     #
# Crystallographica Section E. It conforms to the requirements of Notes      #
# for Authors for Section E, and has been peer reviewed under the auspices   #
# of the IUCr Commission on Journals.                                        #
#                                                                            #
# Full details of the Crystallographic Information File format               #
# are given in the paper "The Crystallographic Information File (CIF):       #
# a New Standard Archive File for Crystallography" by S. R. Hall, F. H.      #
# Allen and I. D. Brown [Acta Cryst. (1991), A47, 655-685].                  #
#                                                                            #
# The current version of the core CIF dictionary is obtainable from          #
# ftp://ftp.iucr.org/pub/cif_core.dic. The current version number is 2.4.    #
#                                                                            #
# Software is freely available for graphical display of the structure(s) in  #
# this CIF.  For information consult the CIF home page http://www.iucr.org/  #
# cif/home.html                                                              #
#                                                                            #
# This file may be used for bona fide research purposes within the           #
# scientific community so long as proper attribution is given to the journal # 
# article from which it was obtained.                                        #
#                                                                            #
##############################################################################
                                             
data_I
_audit_creation_method     SHELXL-97
_chemical_name_systematic
;
3-(1-Methylpyrrolidin-2-ylidene)-3<i>H</i>-indole sesquihydrate
;
_chemical_name_common     ?
_chemical_formula_moiety     'C13 H14 N2, 1.5(H2 O)'
_chemical_formula_sum     'C13 H17 N2 O1.5'
_chemical_formula_iupac     'C13 H14 N2, 1.5H2 O'
_chemical_formula_weight     225.29
_chemical_melting_point     ?
_symmetry_cell_setting     Triclinic
_symmetry_space_group_name_H-M     'P -1'
_symmetry_space_group_name_Hall     '-P 1'
loop_
    _symmetry_equiv_pos_as_xyz
    'x, y, z'
    '-x, -y, -z'
_cell_length_a     7.139(5)
_cell_length_b     10.805(8)
_cell_length_c     15.737(11)
_cell_angle_alpha     88.460(13)
_cell_angle_beta     88.163(14)
_cell_angle_gamma     71.506(13)
_cell_volume     1150.4(15)
_cell_formula_units_Z     4
_cell_measurement_reflns_used     443
_cell_measurement_theta_min     2.35
_cell_measurement_theta_max     24.47
_cell_measurement_temperature     100(2)
_exptl_crystal_description     needle
_exptl_crystal_colour     colourless
_exptl_crystal_size_max     0.60
_exptl_crystal_size_mid     0.06
_exptl_crystal_size_min     0.06
_exptl_crystal_density_diffrn     1.301
_exptl_crystal_density_meas     ?
_exptl_crystal_density_method     'not measured'
_exptl_crystal_F_000     484
_exptl_absorpt_coefficient_mu     0.086
_exptl_absorpt_correction_type     none
_exptl_absorpt_process_details     ?
_exptl_absorpt_correction_T_min     ?
_exptl_absorpt_correction_T_max     ?
_exptl_special_details
;
;
_diffrn_ambient_temperature     100(2)
_diffrn_radiation_type     MoK\a
_diffrn_radiation_wavelength     0.71073
_diffrn_radiation_source     'fine-focus sealed tube'
_diffrn_radiation_monochromator     graphite
_diffrn_measurement_device_type     'Bruker SMART CCD area-detector'
_diffrn_measurement_method     '\f and \w'
_diffrn_detector_area_resol_mean     ?
_diffrn_reflns_number     4171
_diffrn_reflns_av_R_equivalents     0.1141
_diffrn_reflns_av_sigmaI/netI     0.1359
_diffrn_reflns_theta_min     1.29
_diffrn_reflns_theta_max     18.84
_diffrn_reflns_theta_full     18.84
_diffrn_measured_fraction_theta_max     0.999
_diffrn_measured_fraction_theta_full     0.999
_diffrn_reflns_limit_h_min     -6
_diffrn_reflns_limit_h_max     6
_diffrn_reflns_limit_k_min     -9
_diffrn_reflns_limit_k_max     9
_diffrn_reflns_limit_l_min     -14
_diffrn_reflns_limit_l_max     14
_diffrn_standards_number     0
_diffrn_standards_interval_count     ?
_diffrn_standards_interval_time     ?
_diffrn_standards_decay_%     ?
_refine_special_details
;
Refinement of <i>F</i>^2^ against ALL reflections. The weighted <i>R</i>-factor
<i>wR</i> and goodness of fit <i>S</i> are based on <i>F</i>^2^, conventional
<i>R</i>-factors <i>R</i> are based on <i>F</i>, with <i>F</i> set to zero for
negative <i>F</i>^2^. The threshold expression of <i>F</i>^2^ >
\s(<i>F</i>^2^) is used only for calculating <i>R</i>-factors(gt) <i>etc</i>.
and is not relevant to the choice of reflections for refinement.
<i>R</i>-factors based on <i>F</i>^2^ are statistically about twice as large
as those based on <i>F</i>, and <i>R</i>- factors based on ALL data will be
even larger.
;
_reflns_number_total     1814
_reflns_number_gt     1183
_reflns_threshold_expression     I>2\s(I)
_refine_ls_structure_factor_coef     Fsqd
_refine_ls_matrix_type     full
_refine_ls_R_factor_all     0.1256
_refine_ls_R_factor_gt     0.0779
_refine_ls_wR_factor_gt     0.1389
_refine_ls_wR_factor_ref     0.1538
_refine_ls_goodness_of_fit_ref     1.102
_refine_ls_restrained_S_all     1.025
_refine_ls_number_reflns     1814
_refine_ls_number_parameters     318
_refine_ls_number_restraints     304
_refine_ls_hydrogen_treatment     mixed
_refine_ls_weighting_scheme     calc
_refine_ls_weighting_details
                 'calc w=1/[\s^2^(Fo^2^)+(0.0362P)^2^] where P=(Fo^2^+2Fc^2^)/3'
_atom_sites_solution_hydrogens     geom
_atom_sites_solution_primary     direct
_atom_sites_solution_secondary     difmap
_refine_ls_shift/su_max     0.001
_refine_ls_shift/su_mean     0.000
_refine_diff_density_max     0.216
_refine_diff_density_min     -0.209
_refine_ls_extinction_method     none
_refine_ls_extinction_coef     ?
loop_
    _atom_type_symbol
    _atom_type_description
    _atom_type_scat_dispersion_real
    _atom_type_scat_dispersion_imag
    _atom_type_scat_source
    'C' 'C' 0.0033 0.0016
                         'International Tables Vol C Tables 4.2.6.8 and 6.1.1.4'
    'H' 'H' 0.0000 0.0000
                         'International Tables Vol C Tables 4.2.6.8 and 6.1.1.4'
    'N' 'N' 0.0061 0.0033
                         'International Tables Vol C Tables 4.2.6.8 and 6.1.1.4'
    'O' 'O' 0.0106 0.0060
                         'International Tables Vol C Tables 4.2.6.8 and 6.1.1.4'
_computing_data_collection     'SMART (Bruker, 2001)'
_computing_cell_refinement     'SAINT (Bruker, 2002)'
_computing_data_reduction     'SAINT (Bruker, 2002)'
_computing_structure_solution     'SHELXS97 (Sheldrick, 2008)'
_computing_structure_refinement     'SHELXL97 (Sheldrick, 2008)'
_computing_molecular_graphics     'SHELXTL (Sheldrick, 2008)'
_computing_publication_material     'SHELXTL (Sheldrick, 2008)'
loop_
    _atom_site_type_symbol
    _atom_site_label
    _atom_site_fract_x
    _atom_site_fract_y
    _atom_site_fract_z
    _atom_site_U_iso_or_equiv
    _atom_site_adp_type
    _atom_site_calc_flag
    _atom_site_refinement_flags
    _atom_site_occupancy
    _atom_site_disorder_assembly
    _atom_site_disorder_group
    N N1 0.7963(8) 0.5559(6) 0.3397(3) 0.0218(13) Uani d U 1 . .
    N N2 1.1666(8) 0.1553(5) 0.2862(4) 0.0197(12) Uani d U 1 . .
    C C1 0.7801(10) 0.5929(7) 0.2549(5) 0.0210(13) Uani d U 1 . .
    C C2 0.6760(10) 0.7167(7) 0.2242(4) 0.0232(15) Uani d U 1 . .
    H H2 0.6089 0.7853 0.2614 0.028 Uiso calc R 1 . .
    C C3 0.6748(10) 0.7354(7) 0.1365(4) 0.0246(15) Uani d U 1 . .
    H H3 0.6085 0.8192 0.1131 0.030 Uiso calc R 1 . .
    C C4 0.7688(10) 0.6334(7) 0.0826(5) 0.0237(15) Uani d U 1 . .
    H H4 0.7643 0.6481 0.0228 0.028 Uiso calc R 1 . .
    C C5 0.8696(10) 0.5100(7) 0.1151(4) 0.0218(15) Uani d U 1 . .
    H H5 0.9336 0.4409 0.0777 0.026 Uiso calc R 1 . .
    C C6 0.8759(10) 0.4885(7) 0.2022(4) 0.0214(13) Uani d U 1 . .
    C C7 0.9652(10) 0.3799(7) 0.2581(4) 0.0182(13) Uani d U 1 . .
    C C8 0.9041(10) 0.4325(7) 0.3407(5) 0.0218(14) Uani d U 1 . .
    H H8 0.9387 0.3824 0.3917 0.026 Uiso calc R 1 . .
    C C9 1.0810(10) 0.2546(7) 0.2355(4) 0.0208(14) Uani d U 1 . .
    C C10 1.1279(10) 0.2148(6) 0.1464(4) 0.0238(15) Uani d U 1 . .
    H H10A 1.1960 0.2709 0.1167 0.029 Uiso calc R 1 . .
    H H10B 1.0057 0.2217 0.1160 0.029 Uiso calc R 1 . .
    C C11 1.2626(10) 0.0733(7) 0.1498(4) 0.0257(15) Uani d U 1 . .
    H H11A 1.2081 0.0170 0.1163 0.031 Uiso calc R 1 . .
    H H11B 1.3965 0.0662 0.1271 0.031 Uiso calc R 1 . .
    C C12 1.2691(10) 0.0343(7) 0.2431(4) 0.0247(15) Uani d U 1 . .
    H H12A 1.2010 -0.0315 0.2542 0.030 Uiso calc R 1 . .
    H H12B 1.4072 -0.0018 0.2619 0.030 Uiso calc R 1 . .
    C C13 1.1556(11) 0.1523(7) 0.3784(4) 0.0285(19) Uani d U 1 . .
    H H13A 1.1991 0.2225 0.4004 0.043 Uiso calc R 1 . .
    H H13B 1.2413 0.0679 0.3996 0.043 Uiso calc R 1 . .
    H H13C 1.0190 0.1646 0.3975 0.043 Uiso calc R 1 . .
    N N3 0.6780(8) 0.1334(5) 0.3039(3) 0.0217(13) Uani d U 1 . .
    N N4 0.3174(8) 0.5470(5) 0.3151(3) 0.0203(13) Uani d U 1 . .
    C C14 0.6954(10) 0.1348(7) 0.2164(4) 0.0194(13) Uani d U 1 . .
    C C15 0.7912(10) 0.0279(7) 0.1667(5) 0.0233(15) Uani d U 1 . .
    H H15 0.8549 -0.0551 0.1918 0.028 Uiso calc R 1 . .
    C C16 0.7910(10) 0.0458(7) 0.0809(4) 0.0205(15) Uani d U 1 . .
    H H16 0.8565 -0.0254 0.0453 0.025 Uiso calc R 1 . .
    C C17 0.6952(10) 0.1682(7) 0.0447(5) 0.0210(15) Uani d U 1 . .
    H H17 0.6958 0.1783 -0.0154 0.025 Uiso calc R 1 . .
    C C18 0.5994(9) 0.2753(7) 0.0939(4) 0.0179(14) Uani d U 1 . .
    H H18 0.5394 0.3586 0.0683 0.022 Uiso calc R 1 . .
    C C19 0.5934(10) 0.2576(7) 0.1811(4) 0.0182(13) Uani d U 1 . .
    C C20 0.5096(10) 0.3380(7) 0.2535(4) 0.0172(13) Uani d U 1 . .
    C C21 0.5704(10) 0.2530(7) 0.3247(4) 0.0188(14) Uani d U 1 . .
    H H21 0.5370 0.2794 0.3817 0.023 Uiso calc R 1 . .
    C C22 0.3950(10) 0.4706(7) 0.2503(4) 0.0178(13) Uani d U 1 . .
    C C23 0.3398(10) 0.5486(6) 0.1704(4) 0.0218(15) Uani d U 1 . .
    H H23A 0.2712 0.5061 0.1326 0.026 Uiso calc R 1 . .
    H H23B 0.4594 0.5561 0.1400 0.026 Uiso calc R 1 . .
    C C24 0.2046(10) 0.6821(7) 0.1952(4) 0.0251(15) Uani d U 1 . .
    H H24A 0.0690 0.6961 0.1754 0.030 Uiso calc R 1 . .
    H H24B 0.2536 0.7514 0.1703 0.030 Uiso calc R 1 . .
    C C25 0.2075(11) 0.6824(7) 0.2915(4) 0.0261(15) Uani d U 1 . .
    H H25A 0.2751 0.7431 0.3112 0.031 Uiso calc R 1 . .
    H H25B 0.0716 0.7082 0.3163 0.031 Uiso calc R 1 . .
    C C26 0.3396(11) 0.5135(7) 0.4050(4) 0.0300(19) Uani d U 1 . .
    H H26A 0.2749 0.4479 0.4195 0.045 Uiso calc R 1 . .
    H H26B 0.2785 0.5918 0.4386 0.045 Uiso calc R 1 . .
    H H26C 0.4803 0.4782 0.4177 0.045 Uiso calc R 1 . .
    O O1S 0.7757(7) 0.1501(5) 0.5280(3) 0.0306(14) Uani d D 1 . .
    H H1S 0.902(5) 0.140(6) 0.543(4) 0.046 Uiso d D 1 . .
    H H2S 0.779(9) 0.078(5) 0.498(4) 0.046 Uiso d D 1 . .
    O O2S 0.6375(7) 0.7582(5) 0.4528(3) 0.0291(14) Uani d D 1 . .
    H H3S 0.508(5) 0.768(6) 0.459(4) 0.044 Uiso d D 1 . .
    H H4S 0.695(8) 0.686(5) 0.421(4) 0.044 Uiso d D 1 . .
    O O3S 0.8359(7) 0.9358(5) 0.4183(3) 0.0286(14) Uani d D 1 . .
    H H5S 0.762(9) 0.881(6) 0.423(4) 0.043 Uiso d D 1 . .
    H H6S 0.798(9) 0.984(6) 0.369(3) 0.043 Uiso d D 1 . .
loop_
    _atom_site_aniso_label
    _atom_site_aniso_U_11
    _atom_site_aniso_U_22
    _atom_site_aniso_U_33
    _atom_site_aniso_U_12
    _atom_site_aniso_U_13
    _atom_site_aniso_U_23
    N1 0.016(3) 0.023(3) 0.027(2) -0.007(2) -0.006(2) -0.002(2)
    N2 0.012(3) 0.020(3) 0.028(2) -0.006(2) -0.004(2) 0.001(2)
    C1 0.012(3) 0.024(3) 0.029(2) -0.008(2) -0.009(3) 0.000(2)
    C2 0.010(3) 0.027(3) 0.033(3) -0.005(3) -0.009(3) 0.000(3)
    C3 0.010(3) 0.029(3) 0.035(3) -0.007(3) -0.006(3) 0.003(3)
    C4 0.010(3) 0.032(3) 0.032(3) -0.009(3) -0.007(3) 0.003(2)
    C5 0.012(3) 0.026(3) 0.028(3) -0.007(3) -0.008(3) 0.001(2)
    C6 0.012(3) 0.025(2) 0.027(2) -0.005(2) -0.011(3) 0.001(2)
    C7 0.010(3) 0.022(2) 0.024(3) -0.007(2) -0.009(2) 0.001(2)
    C8 0.014(3) 0.025(3) 0.026(3) -0.005(3) -0.010(3) 0.001(2)
    C9 0.013(3) 0.022(3) 0.027(3) -0.006(2) -0.005(2) 0.003(2)
    C10 0.016(3) 0.025(3) 0.029(3) -0.005(3) -0.003(3) 0.001(2)
    C11 0.018(3) 0.026(3) 0.032(3) -0.004(3) -0.007(3) -0.003(3)
    C12 0.015(3) 0.024(3) 0.034(3) -0.003(3) -0.010(3) -0.003(2)
    C13 0.026(4) 0.023(4) 0.029(3) 0.001(4) -0.002(4) 0.010(3)
    N3 0.020(3) 0.023(3) 0.022(2) -0.007(2) -0.010(3) 0.005(2)
    N4 0.015(3) 0.023(3) 0.022(2) -0.004(2) -0.007(2) 0.001(2)
    C14 0.015(3) 0.021(3) 0.023(2) -0.007(2) -0.006(3) 0.003(2)
    C15 0.020(3) 0.021(3) 0.029(3) -0.007(3) -0.005(3) 0.002(2)
    C16 0.014(3) 0.022(3) 0.030(3) -0.010(3) -0.005(3) -0.003(3)
    C17 0.013(3) 0.026(3) 0.028(3) -0.010(3) -0.011(3) -0.002(2)
    C18 0.012(3) 0.021(3) 0.024(3) -0.008(3) -0.009(3) 0.003(2)
    C19 0.011(3) 0.021(3) 0.022(2) -0.005(2) -0.008(3) 0.004(2)
    C20 0.013(3) 0.020(2) 0.021(2) -0.009(2) -0.007(2) 0.003(2)
    C21 0.017(3) 0.023(3) 0.019(3) -0.010(3) -0.008(3) 0.002(2)
    C22 0.014(3) 0.022(2) 0.020(2) -0.008(2) -0.007(2) 0.000(2)
    C23 0.019(3) 0.021(3) 0.026(3) -0.005(3) -0.012(3) 0.003(2)
    C24 0.020(3) 0.023(3) 0.031(3) -0.004(3) -0.008(3) 0.005(3)
    C25 0.021(3) 0.024(3) 0.030(3) -0.002(3) -0.007(3) 0.002(2)
    C26 0.035(5) 0.029(4) 0.019(3) 0.001(4) 0.000(4) 0.000(3)
    O1S 0.014(3) 0.036(4) 0.041(4) -0.006(3) -0.009(3) -0.008(3)
    O2S 0.020(3) 0.034(4) 0.035(4) -0.009(3) -0.005(3) -0.004(3)
    O3S 0.021(3) 0.032(4) 0.034(3) -0.009(3) -0.015(3) 0.011(3)
_geom_special_details
;
All e.s.d.'s (except the e.s.d. in the dihedral angle between two l.s. planes)
are estimated using the full covariance matrix. The cell e.s.d.'s are taken
into account individually in the estimation of e.s.d.'s in distances, angles
and torsion angles; correlations between e.s.d.'s in cell parameters are only
used when they are defined by crystal symmetry. An approximate (isotropic)
treatment of cell e.s.d.'s is used for estimating e.s.d.'s involving l.s.
planes.
;
loop_
    _geom_bond_atom_site_label_1
    _geom_bond_atom_site_label_2
    _geom_bond_site_symmetry_2
    _geom_bond_distance
    _geom_bond_publ_flag
    N1 C8 . 1.311(8) ?
    N1 C1 . 1.381(8) ?
    N2 C9 . 1.316(8) ?
    N2 C13 . 1.450(8) ?
    N2 C12 . 1.454(8) ?
    C1 C2 . 1.390(9) ?
    C1 C6 . 1.397(9) ?
    C2 C3 . 1.389(9) ?
    C2 H2 . 0.9500 ?
    C3 C4 . 1.389(9) ?
    C3 H3 . 0.9500 ?
    C4 C5 . 1.391(9) ?
    C4 H4 . 0.9500 ?
    C5 C6 . 1.384(9) ?
    C5 H5 . 0.9500 ?
    C6 C7 . 1.436(9) ?
    C7 C9 . 1.393(9) ?
    C7 C8 . 1.431(9) ?
    C8 H8 . 0.9500 ?
    C9 C10 . 1.475(9) ?
    C10 C11 . 1.527(9) ?
    C10 H10A . 0.9900 ?
    C10 H10B . 0.9900 ?
    C11 C12 . 1.514(9) ?
    C11 H11A . 0.9900 ?
    C11 H11B . 0.9900 ?
    C12 H12A . 0.9900 ?
    C12 H12B . 0.9900 ?
    C13 H13A . 0.9800 ?
    C13 H13B . 0.9800 ?
    C13 H13C . 0.9800 ?
    N3 C21 . 1.320(8) ?
    N3 C14 . 1.379(8) ?
    N4 C22 . 1.322(8) ?
    N4 C26 . 1.453(8) ?
    N4 C25 . 1.468(8) ?
    C14 C15 . 1.388(9) ?
    C14 C19 . 1.405(9) ?
    C15 C16 . 1.358(9) ?
    C15 H15 . 0.9500 ?
    C16 C17 . 1.397(9) ?
    C16 H16 . 0.9500 ?
    C17 C18 . 1.384(9) ?
    C17 H17 . 0.9500 ?
    C18 C19 . 1.382(9) ?
    C18 H18 . 0.9500 ?
    C19 C20 . 1.446(9) ?
    C20 C22 . 1.407(9) ?
    C20 C21 . 1.418(9) ?
    C21 H21 . 0.9500 ?
    C22 C23 . 1.486(9) ?
    C23 C24 . 1.512(9) ?
    C23 H23A . 0.9900 ?
    C23 H23B . 0.9900 ?
    C24 C25 . 1.518(9) ?
    C24 H24A . 0.9900 ?
    C24 H24B . 0.9900 ?
    C25 H25A . 0.9900 ?
    C25 H25B . 0.9900 ?
    C26 H26A . 0.9800 ?
    C26 H26B . 0.9800 ?
    C26 H26C . 0.9800 ?
    O1S H1S . 0.91(3) ?
    O1S H2S . 0.91(3) ?
    O2S H3S . 0.90(3) ?
    O2S H4S . 0.91(3) ?
    O3S H5S . 0.91(3) ?
    O3S H6S . 0.92(3) ?
loop_
    _geom_angle_atom_site_label_1
    _geom_angle_atom_site_label_2
    _geom_angle_atom_site_label_3
    _geom_angle_site_symmetry_1
    _geom_angle_site_symmetry_3
    _geom_angle
    _geom_angle_publ_flag
    C8 N1 C1 . . 105.4(6) ?
    C9 N2 C13 . . 127.0(6) ?
    C9 N2 C12 . . 114.8(6) ?
    C13 N2 C12 . . 118.0(6) ?
    N1 C1 C2 . . 125.1(7) ?
    N1 C1 C6 . . 111.6(6) ?
    C2 C1 C6 . . 123.3(7) ?
    C3 C2 C1 . . 116.9(7) ?
    C3 C2 H2 . . 121.6 ?
    C1 C2 H2 . . 121.6 ?
    C2 C3 C4 . . 121.1(7) ?
    C2 C3 H3 . . 119.5 ?
    C4 C3 H3 . . 119.5 ?
    C3 C4 C5 . . 120.8(7) ?
    C3 C4 H4 . . 119.6 ?
    C5 C4 H4 . . 119.6 ?
    C6 C5 C4 . . 119.6(7) ?
    C6 C5 H5 . . 120.2 ?
    C4 C5 H5 . . 120.2 ?
    C5 C6 C1 . . 118.3(7) ?
    C5 C6 C7 . . 135.7(7) ?
    C1 C6 C7 . . 105.9(6) ?
    C9 C7 C8 . . 129.5(6) ?
    C9 C7 C6 . . 127.5(6) ?
    C8 C7 C6 . . 103.0(6) ?
    N1 C8 C7 . . 114.1(6) ?
    N1 C8 H8 . . 123.0 ?
    C7 C8 H8 . . 123.0 ?
    N2 C9 C7 . . 127.9(6) ?
    N2 C9 C10 . . 109.2(6) ?
    C7 C9 C10 . . 122.9(6) ?
    C9 C10 C11 . . 106.1(5) ?
    C9 C10 H10A . . 110.5 ?
    C11 C10 H10A . . 110.5 ?
    C9 C10 H10B . . 110.5 ?
    C11 C10 H10B . . 110.5 ?
    H10A C10 H10B . . 108.7 ?
    C12 C11 C10 . . 105.0(6) ?
    C12 C11 H11A . . 110.7 ?
    C10 C11 H11A . . 110.7 ?
    C12 C11 H11B . . 110.7 ?
    C10 C11 H11B . . 110.7 ?
    H11A C11 H11B . . 108.8 ?
    N2 C12 C11 . . 104.2(6) ?
    N2 C12 H12A . . 110.9 ?
    C11 C12 H12A . . 110.9 ?
    N2 C12 H12B . . 110.9 ?
    C11 C12 H12B . . 110.9 ?
    H12A C12 H12B . . 108.9 ?
    N2 C13 H13A . . 109.5 ?
    N2 C13 H13B . . 109.5 ?
    H13A C13 H13B . . 109.5 ?
    N2 C13 H13C . . 109.5 ?
    H13A C13 H13C . . 109.5 ?
    H13B C13 H13C . . 109.5 ?
    C21 N3 C14 . . 105.7(6) ?
    C22 N4 C26 . . 127.3(6) ?
    C22 N4 C25 . . 114.9(5) ?
    C26 N4 C25 . . 117.8(5) ?
    N3 C14 C15 . . 125.5(7) ?
    N3 C14 C19 . . 111.9(6) ?
    C15 C14 C19 . . 122.4(7) ?
    C16 C15 C14 . . 117.9(7) ?
    C16 C15 H15 . . 121.0 ?
    C14 C15 H15 . . 121.0 ?
    C15 C16 C17 . . 120.4(7) ?
    C15 C16 H16 . . 119.8 ?
    C17 C16 H16 . . 119.8 ?
    C18 C17 C16 . . 122.0(7) ?
    C18 C17 H17 . . 119.0 ?
    C16 C17 H17 . . 119.0 ?
    C19 C18 C17 . . 118.2(7) ?
    C19 C18 H18 . . 120.9 ?
    C17 C18 H18 . . 120.9 ?
    C18 C19 C14 . . 118.9(6) ?
    C18 C19 C20 . . 136.4(7) ?
    C14 C19 C20 . . 104.7(6) ?
    C22 C20 C21 . . 129.8(6) ?
    C22 C20 C19 . . 125.9(6) ?
    C21 C20 C19 . . 104.3(6) ?
    N3 C21 C20 . . 113.4(6) ?
    N3 C21 H21 . . 123.3 ?
    C20 C21 H21 . . 123.3 ?
    N4 C22 C20 . . 127.5(6) ?
    N4 C22 C23 . . 108.2(6) ?
    C20 C22 C23 . . 124.3(6) ?
    C22 C23 C24 . . 107.1(6) ?
    C22 C23 H23A . . 110.3 ?
    C24 C23 H23A . . 110.3 ?
    C22 C23 H23B . . 110.3 ?
    C24 C23 H23B . . 110.3 ?
    H23A C23 H23B . . 108.5 ?
    C23 C24 C25 . . 105.0(5) ?
    C23 C24 H24A . . 110.7 ?
    C25 C24 H24A . . 110.7 ?
    C23 C24 H24B . . 110.7 ?
    C25 C24 H24B . . 110.7 ?
    H24A C24 H24B . . 108.8 ?
    N4 C25 C24 . . 104.1(5) ?
    N4 C25 H25A . . 110.9 ?
    C24 C25 H25A . . 110.9 ?
    N4 C25 H25B . . 110.9 ?
    C24 C25 H25B . . 110.9 ?
    H25A C25 H25B . . 109.0 ?
    N4 C26 H26A . . 109.5 ?
    N4 C26 H26B . . 109.5 ?
    H26A C26 H26B . . 109.5 ?
    N4 C26 H26C . . 109.5 ?
    H26A C26 H26C . . 109.5 ?
    H26B C26 H26C . . 109.5 ?
    H1S O1S H2S . . 107(4) ?
    H3S O2S H4S . . 108(4) ?
    H5S O3S H6S . . 106(4) ?
loop_
    _geom_torsion_atom_site_label_1
    _geom_torsion_atom_site_label_2
    _geom_torsion_atom_site_label_3
    _geom_torsion_atom_site_label_4
    _geom_torsion_site_symmetry_1
    _geom_torsion_site_symmetry_2
    _geom_torsion_site_symmetry_3
    _geom_torsion_site_symmetry_4
    _geom_torsion
    _geom_torsion_publ_flag
    C8 N1 C1 C2 . . . . 179.4(7) ?
    C8 N1 C1 C6 . . . . 1.7(8) ?
    N1 C1 C2 C3 . . . . -179.4(7) ?
    C6 C1 C2 C3 . . . . -1.9(11) ?
    C1 C2 C3 C4 . . . . 1.8(10) ?
    C2 C3 C4 C5 . . . . -0.9(11) ?
    C3 C4 C5 C6 . . . . 0.1(11) ?
    C4 C5 C6 C1 . . . . -0.1(10) ?
    C4 C5 C6 C7 . . . . -178.3(8) ?
    N1 C1 C6 C5 . . . . 178.9(6) ?
    C2 C1 C6 C5 . . . . 1.1(11) ?
    N1 C1 C6 C7 . . . . -2.5(8) ?
    C2 C1 C6 C7 . . . . 179.8(6) ?
    C5 C6 C7 C9 . . . . 0.0(14) ?
    C1 C6 C7 C9 . . . . -178.3(7) ?
    C5 C6 C7 C8 . . . . -179.5(8) ?
    C1 C6 C7 C8 . . . . 2.1(7) ?
    C1 N1 C8 C7 . . . . -0.2(8) ?
    C9 C7 C8 N1 . . . . 179.3(7) ?
    C6 C7 C8 N1 . . . . -1.2(8) ?
    C13 N2 C9 C7 . . . . 1.9(11) ?
    C12 N2 C9 C7 . . . . 176.7(7) ?
    C13 N2 C9 C10 . . . . -178.9(6) ?
    C12 N2 C9 C10 . . . . -4.1(8) ?
    C8 C7 C9 N2 . . . . -2.1(12) ?
    C6 C7 C9 N2 . . . . 178.5(7) ?
    C8 C7 C9 C10 . . . . 178.8(7) ?
    C6 C7 C9 C10 . . . . -0.6(11) ?
    N2 C9 C10 C11 . . . . -1.2(8) ?
    C7 C9 C10 C11 . . . . 178.0(7) ?
    C9 C10 C11 C12 . . . . 5.7(7) ?
    C9 N2 C12 C11 . . . . 7.7(8) ?
    C13 N2 C12 C11 . . . . -177.0(6) ?
    C10 C11 C12 N2 . . . . -7.6(7) ?
    C21 N3 C14 C15 . . . . -177.6(7) ?
    C21 N3 C14 C19 . . . . -1.0(8) ?
    N3 C14 C15 C16 . . . . 178.7(6) ?
    C19 C14 C15 C16 . . . . 2.5(11) ?
    C14 C15 C16 C17 . . . . -0.6(10) ?
    C15 C16 C17 C18 . . . . 0.7(11) ?
    C16 C17 C18 C19 . . . . -2.5(11) ?
    C17 C18 C19 C14 . . . . 4.2(10) ?
    C17 C18 C19 C20 . . . . -178.5(7) ?
    N3 C14 C19 C18 . . . . 179.0(6) ?
    C15 C14 C19 C18 . . . . -4.4(11) ?
    N3 C14 C19 C20 . . . . 0.9(8) ?
    C15 C14 C19 C20 . . . . 177.6(6) ?
    C18 C19 C20 C22 . . . . 1.9(13) ?
    C14 C19 C20 C22 . . . . 179.5(6) ?
    C18 C19 C20 C21 . . . . -178.0(8) ?
    C14 C19 C20 C21 . . . . -0.4(7) ?
    C14 N3 C21 C20 . . . . 0.7(8) ?
    C22 C20 C21 N3 . . . . 179.9(7) ?
    C19 C20 C21 N3 . . . . -0.2(8) ?
    C26 N4 C22 C20 . . . . 2.9(12) ?
    C25 N4 C22 C20 . . . . 178.9(6) ?
    C26 N4 C22 C23 . . . . -177.4(6) ?
    C25 N4 C22 C23 . . . . -1.4(8) ?
    C21 C20 C22 N4 . . . . 0.3(12) ?
    C19 C20 C22 N4 . . . . -179.5(7) ?
    C21 C20 C22 C23 . . . . -179.3(7) ?
    C19 C20 C22 C23 . . . . 0.8(11) ?
    N4 C22 C23 C24 . . . . -3.9(8) ?
    C20 C22 C23 C24 . . . . 175.8(6) ?
    C22 C23 C24 C25 . . . . 7.3(8) ?
    C22 N4 C25 C24 . . . . 6.0(8) ?
    C26 N4 C25 C24 . . . . -177.6(6) ?
    C23 C24 C25 N4 . . . . -7.8(7) ?
loop_
    _geom_hbond_atom_site_label_D
    _geom_hbond_atom_site_label_H
    _geom_hbond_atom_site_label_A
    _geom_hbond_site_symmetry_A
    _geom_hbond_distance_DH
    _geom_hbond_distance_HA
    _geom_hbond_distance_DA
    _geom_hbond_angle_DHA
    O2S H4S N1 . 0.91(3) 1.88(3) 2.781(7) 170(7)
    O3S H6S N3 1_565 0.92(3) 1.87(4) 2.733(7) 156(6)
    O3S H5S O2S . 0.91(3) 1.86(3) 2.757(7) 168(6)
    O2S H3S O1S 2_666 0.90(3) 1.94(3) 2.807(7) 160(6)
    O1S H2S O3S 1_545 0.91(3) 1.95(4) 2.840(7) 166(7)
    O1S H1S O3S 2_766 0.91(3) 1.90(4) 2.782(6) 162(6)
data_global
_journal_date_recd_electronic     2009-10-28
_journal_date_accepted     2009-11-10
_journal_name_full     'Acta Crystallographica, Section E'
_journal_year     2009
_journal_volume     65
_journal_issue     12
_journal_page_first     o3114
_journal_page_last     o3114
_journal_paper_category     QO
_journal_coeditor_code     SJ2666
_publ_contact_author
;
    Mehdi M. Baradarani
;
_publ_contact_author_email     'mmbaradarani@yahoo.com'
_publ_contact_author_fax     '984412776707'
_publ_contact_author_phone     '984412779552'
_publ_section_title
;
3-(1-Methylpyrrolidin-2-ylidene)-3<i>H</i>-indole sesquihydrate
;
loop_
    _publ_author_name
    _publ_author_footnote
    _publ_author_address
    'Helliwell, Madeleine' .
;
The School of Chemistry
The University of Manchester
Manchester M13 9PL
England
;
    'Aghazadeh, Masomeh' .
;
Department of Chemistry
Faculty of Science
University of Urmia
Urmia 57135
Iran
;
    'Baradarani, Mehdi M.' .
;
Department of Chemistry
Faculty of Science
University of Urmia
Urmia 57135
Iran
;
    'Joule, John A.' .
;
The School of Chemistry
The University of Manchester
Manchester M13 9PL
England
;
