# Supplementary material for: 3-(1-Methyl­pyrrolidin-2-yl­idene)-3H-indole sesquihydrate
Source: Acta Crystallogr Sect E Struct Rep Online. 2009 Nov 18;65(Pt 12):o3114. doi: 10.1107/S1600536809047606 (PMC2971882; doi:10.1107/S1600536809047606)
Supplement: Supplementary file 2 [file e-65-o3114-Isup2.hkl]

# 
# h,k,l, Fc-squared, Fo-squared, sigma(Fo-squared) and status flag 
# 
data_I
_shelx_title ' s3209m in P-1' 
_shelx_refln_list_code          4 
_shelx_F_calc_maximum      218.66 
_exptl_crystal_F_000       484.00 
_reflns_d_resolution_high  1.1006 
 
loop_ 
 _symmetry_equiv_pos_as_xyz 
 'x, y, z' 
 '-x, -y, -z' 
 
_cell_length_a     7.1390 
_cell_length_b    10.8046 
_cell_length_c    15.7370 
_cell_angle_alpha  88.460 
_cell_angle_beta   88.163 
_cell_angle_gamma  71.506 
 
_shelx_F_squared_multiplier     1.000 
 
loop_ 
 _refln_index_h 
 _refln_index_k 
 _refln_index_l 
 _refln_F_squared_calc 
 _refln_F_squared_meas 
 _refln_F_squared_sigma 
 _refln_observed_status 
   1   0   0       29.58       25.56     15.29 o 
   2   0   0    12570.48    12906.88    282.10 o 
   3   0   0      105.54       75.08     38.37 o 
   4   0   0      137.14      182.45     45.42 o 
   5   0   0       52.84       97.29     36.06 o 
   6   0   0       77.22       89.09     38.84 o 
  -5   1   0      213.78      165.50     43.28 o 
  -4   1   0      309.10      308.05     41.92 o 
  -3   1   0      227.88      231.72     44.29 o 
  -2   1   0       36.58       32.95     24.74 o 
  -1   1   0      179.06      160.49     25.30 o 
   0   1   0      741.10      659.87     12.68 o 
   1   1   0       46.89       35.31     10.69 o 
   2   1   0     5412.69     5460.63     73.46 o 
   3   1   0      263.37      293.84     38.21 o 
   4   1   0      113.07      121.51     34.83 o 
   5   1   0      843.86      819.59     57.39 o 
   6   1   0       16.57       24.61     35.61 o 
  -5   2   0      106.37       86.16     40.48 o 
  -4   2   0        0.95       -7.20     31.57 o 
  -3   2   0      280.47      295.09     45.13 o 
  -2   2   0        4.56       14.10     31.34 o 
  -1   2   0      906.09      885.20     38.18 o 
   0   2   0        0.00       32.33     17.35 o 
   1   2   0     1440.95     1525.10     78.83 o 
   2   2   0     5254.64     5071.15    224.36 o 
   3   2   0     3732.19     3672.83    111.02 o 
   4   2   0      227.68      211.53     50.91 o 
   5   2   0       54.91      111.20     23.57 o 
   6   2   0       52.15       96.76     49.25 o 
  -5   3   0      845.42      744.48     66.15 o 
  -4   3   0      159.52      211.52     44.30 o 
  -3   3   0      592.97      580.56     49.17 o 
  -2   3   0      419.94      403.81     47.68 o 
  -1   3   0       50.35       70.63     28.99 o 
   0   3   0     1026.75      940.75     78.35 o 
   1   3   0        8.80       41.73     21.09 o 
   2   3   0        1.90       14.82     22.80 o 
   3   3   0       23.05      -24.99     24.99 o 
   4   3   0     8763.36     8847.30    230.81 o 
   5   3   0        1.01       62.43     22.77 o 
   6   3   0      280.14      374.07     94.67 o 
  -4   4   0       39.54       60.74     43.67 o 
  -3   4   0       29.15       38.47     52.11 o 
  -2   4   0      102.87      114.26     37.43 o 
  -1   4   0      214.26      342.10     71.25 o 
   0   4   0     1391.08     1379.64    115.67 o 
   1   4   0     1257.27     1123.12     47.02 o 
   2   4   0     1727.71     1691.71     58.73 o 
   3   4   0      415.90      480.50     46.87 o 
   4   4   0     8503.93     8163.41    317.78 o 
   5   4   0       35.55       97.64     26.52 o 
   6   4   0      240.49      263.36     33.07 o 
  -4   5   0      485.04      447.29     61.32 o 
  -3   5   0      256.55      274.98     49.33 o 
  -2   5   0       11.67       46.64     57.79 o 
  -1   5   0     1316.33     1285.09    120.16 o 
   0   5   0      418.67      484.89     57.91 o 
   1   5   0       79.20       66.39     40.04 o 
   2   5   0       57.05       16.58     39.62 o 
   3   5   0      145.33      168.32     37.51 o 
   4   5   0        8.40       17.21     29.31 o 
   5   5   0       46.64       61.99     53.00 o 
   6   5   0       46.99      201.37     57.01 o 
  -3   6   0      271.37      254.97     53.41 o 
  -2   6   0      365.90      339.22     47.68 o 
  -1   6   0      934.06      991.03    107.30 o 
   0   6   0        0.51       39.41     27.09 o 
   1   6   0      421.21      464.29     45.25 o 
   2   6   0        0.43        7.18     34.03 o 
   3   6   0      249.59      232.48     38.69 o 
   4   6   0        0.22       25.25     30.64 o 
   5   6   0        3.37       -5.20     37.67 o 
   6   6   0      640.08      713.65     59.94 o 
  -2   7   0      200.02      172.35     48.63 o 
  -1   7   0      437.29      456.74     52.07 o 
   0   7   0      243.53      287.11     52.01 o 
   1   7   0      109.44       92.63     33.57 o 
   2   7   0      210.81      196.49     36.91 o 
   3   7   0       15.54        4.59     30.29 o 
   4   7   0      108.05       81.05     35.33 o 
   5   7   0       17.15        2.68     37.62 o 
  -1   8   0       78.75       96.75     41.39 o 
   0   8   0       50.84       88.19     26.56 o 
   1   8   0       10.97       41.82     33.29 o 
   2   8   0      102.91       97.57     44.30 o 
   3   8   0      412.83      377.36     48.49 o 
   4   8   0      366.32      325.53     48.62 o 
   5   8   0       36.44       85.06     39.18 o 
   0   9   0      182.86      209.26     67.12 o 
   1   9   0        0.14       24.56     33.04 o 
   2   9   0        5.79        8.04     35.56 o 
   3   9   0       21.64       40.63     38.84 o 
   4   9   0        9.18       23.23     36.56 o 
  -4  -9   1        7.54       36.55     45.01 o 
  -3  -9   1       18.00       22.39     39.65 o 
  -2  -9   1       26.03       20.12     38.92 o 
  -1  -9   1      156.19      168.89     43.44 o 
   0  -9   1      268.61      281.44     67.90 o 
  -5  -8   1       14.73      -27.20     34.81 o 
  -4  -8   1      114.25       96.72     41.19 o 
  -3  -8   1       61.69       62.06     41.73 o 
  -2  -8   1       23.94       67.93     37.23 o 
  -1  -8   1        3.75        2.97     34.40 o 
   0  -8   1      145.71      257.81     41.77 o 
   1  -8   1      389.61      464.63     69.17 o 
  -5  -7   1        2.37       27.89     40.50 o 
  -4  -7   1      274.94      265.07     82.70 o 
  -3  -7   1        1.54       -1.26     30.62 o 
  -2  -7   1     1031.82     1034.39     91.99 o 
  -1  -7   1      215.82      237.13     39.95 o 
   0  -7   1      301.18      328.69     33.18 o 
   1  -7   1      169.15      210.15     56.49 o 
   2  -7   1      354.93      441.00     55.71 o 
  -6  -6   1      733.43      705.07     59.92 o 
  -5  -6   1      149.76      189.99     44.33 o 
  -4  -6   1      140.78      168.21     36.87 o 
  -3  -6   1        0.30       23.52     31.21 o 
  -2  -6   1      281.30      271.79     53.48 o 
  -1  -6   1     1170.90     1275.04    154.50 o 
   0  -6   1      405.44      498.68     62.73 o 
   1  -6   1      189.54      293.76     85.67 o 
   2  -6   1       39.02       95.20     39.87 o 
   3  -6   1       12.70       -2.15     42.67 o 
  -6  -5   1     1257.38     1277.72     96.49 o 
  -5  -5   1        9.39       59.74     51.33 o 
  -4  -5   1       10.34       16.11     30.77 o 
  -3  -5   1      141.82      154.04     38.23 o 
  -2  -5   1        4.54       23.90     37.92 o 
  -1  -5   1      368.23      334.94     46.94 o 
   0  -5   1      108.18      158.30     34.83 o 
   1  -5   1       30.85       39.98     35.00 o 
   2  -5   1       65.25       99.92     32.91 o 
   3  -5   1      176.20      167.52     45.12 o 
   4  -5   1      145.49      129.01     47.15 o 
  -6  -4   1        0.27       49.93     54.26 o 
  -5  -4   1      203.61      171.98     27.92 o 
  -4  -4   1     1166.59     1232.23     81.62 o 
  -3  -4   1      161.98      194.35     42.05 o 
  -2  -4   1       22.79       24.31     30.31 o 
  -1  -4   1        7.67       -2.06     27.03 o 
   0  -4   1      225.24      281.59     31.19 o 
   1  -4   1      192.56      225.78     41.89 o 
   2  -4   1      179.60      168.31     38.44 o 
   3  -4   1        1.82       -5.77     32.19 o 
   4  -4   1        5.40       35.35     42.73 o 
  -6  -3   1       82.54      149.09     71.67 o 
  -5  -3   1       26.18       69.35     22.67 o 
  -4  -3   1      308.50      361.95     30.90 o 
  -3  -3   1        6.55       -8.81     34.65 o 
  -2  -3   1        2.12       19.24     22.88 o 
  -1  -3   1       53.24       68.40     26.80 o 
   0  -3   1     1338.43     1209.56     70.36 o 
   1  -3   1       44.24       51.70     27.03 o 
   2  -3   1     3020.91     3221.58     87.36 o 
   3  -3   1      591.55      636.97     50.77 o 
   4  -3   1      295.86      316.93     49.07 o 
   5  -3   1        3.69       -0.22     39.87 o 
  -6  -2   1        8.09       17.98     34.21 o 
  -5  -2   1        0.09       36.11     25.00 o 
  -4  -2   1     1087.11     1103.26     43.10 o 
  -3  -2   1        0.42      -14.98     25.81 o 
  -2  -2   1    36147.84    37743.41    713.23 o 
  -1  -2   1      580.24      482.61     30.57 o 
   0  -2   1     4414.08     3737.51    200.58 o 
   1  -2   1      205.34      212.60     27.42 o 
   2  -2   1      595.32      645.24     71.43 o 
   3  -2   1      109.28      109.16     40.23 o 
   4  -2   1      159.58      150.70     37.37 o 
   5  -2   1      141.40      152.70     44.06 o 
  -6  -1   1      109.71      110.88     49.65 o 
  -5  -1   1      110.09       61.59     33.70 o 
  -4  -1   1      219.15      220.54     36.49 o 
  -3  -1   1      705.44      704.31     35.51 o 
  -2  -1   1     6032.80     6020.88    121.96 o 
  -1  -1   1       28.19       32.68     16.16 o 
   0  -1   1     1621.26     1308.69     75.15 o 
   1  -1   1      382.09      423.85     38.28 o 
   2  -1   1        9.84       -5.10     25.34 o 
   3  -1   1       36.29       42.27     41.24 o 
   4  -1   1       78.96       88.68     32.78 o 
   5  -1   1      148.53      181.07     42.86 o 
  -6   0   1       64.66       60.67     37.75 o 
  -5   0   1       62.44       72.51     38.19 o 
  -4   0   1       25.77       13.69     32.04 o 
  -3   0   1       58.40       75.29     38.34 o 
  -2   0   1      141.11      134.24     23.58 o 
  -1   0   1      344.34      336.19     48.47 o 
   0   0   1        0.75        3.27      2.75 o 
   1   0   1      136.05      170.86     14.82 o 
   2   0   1      200.61      201.42     22.95 o 
   3   0   1      524.63      596.16     62.89 o 
   4   0   1        7.09       40.40     48.47 o 
   5   0   1       24.86       38.29     34.52 o 
   6   0   1       59.56       67.73     39.15 o 
  -5   1   1      667.64      635.80     57.43 o 
  -4   1   1      131.22      186.84     38.28 o 
  -3   1   1      220.46      210.05     67.83 o 
  -2   1   1      442.58      417.19     73.78 o 
  -1   1   1      307.29      283.23     46.98 o 
   0   1   1     1911.18     1858.85    124.09 o 
   1   1   1      144.03      132.07     14.22 o 
   2   1   1    14901.57    15828.18    507.32 o 
   3   1   1     1183.79     1192.74     39.78 o 
   4   1   1      553.04      554.06     51.10 o 
   5   1   1      486.11      449.14     46.20 o 
   6   1   1      187.82      234.97     92.95 o 
  -5   2   1       85.26       35.89     39.76 o 
  -4   2   1      228.61      188.91     38.50 o 
  -3   2   1       23.38       33.20     37.05 o 
  -2   2   1     1677.10     1694.43    175.13 o 
  -1   2   1       76.46       96.55     46.87 o 
   0   2   1     5672.02     5406.27    459.05 o 
   1   2   1      404.46      394.24     20.71 o 
   2   2   1    47810.23    51205.56   1575.47 o 
   3   2   1      501.77      481.19     31.90 o 
   4   2   1      506.30      557.41     39.98 o 
   5   2   1       16.81       38.86     31.13 o 
   6   2   1      117.51      155.02     39.12 o 
  -5   3   1      880.05      754.92     66.34 o 
  -4   3   1      200.20      171.64     41.53 o 
  -3   3   1      668.38      768.56     54.60 o 
  -2   3   1      515.48      574.70     52.88 o 
  -1   3   1       98.32      115.11     30.79 o 
   0   3   1      956.69      886.95    107.19 o 
   1   3   1       14.27       10.73     16.72 o 
   2   3   1       19.63       18.84     21.30 o 
   3   3   1      732.62      721.26     54.35 o 
   4   3   1      325.44      318.47     28.66 o 
   5   3   1      433.03      419.77     40.36 o 
   6   3   1       40.99      114.09     45.87 o 
  -4   4   1       85.77       78.49     49.31 o 
  -3   4   1      990.35     1069.36    125.36 o 
  -2   4   1      295.88      332.66     46.92 o 
  -1   4   1     1827.22     2124.12    176.77 o 
   0   4   1      320.13      307.01     27.86 o 
   1   4   1     2895.56     2790.98    217.14 o 
   2   4   1      600.87      600.33     40.73 o 
   3   4   1      112.80      153.46     38.65 o 
   4   4   1     4569.71     4597.68     93.95 o 
   5   4   1      141.52      175.16     26.84 o 
   6   4   1       55.48      127.01     35.46 o 
  -4   5   1      408.58      364.70     78.61 o 
  -3   5   1      542.94      573.02     60.46 o 
  -2   5   1      342.87      340.28     45.12 o 
  -1   5   1      600.59      685.52     53.66 o 
   0   5   1      191.90      191.62     37.63 o 
   1   5   1      272.68      281.14     32.17 o 
   2   5   1      170.82      173.97     39.26 o 
   3   5   1       55.51       48.50     32.86 o 
   4   5   1      704.72      723.68     49.75 o 
   5   5   1        7.21       42.35     22.88 o 
   6   5   1     8329.55     7566.42    222.26 o 
  -3   6   1        1.46      -41.96     41.96 o 
  -2   6   1       61.50       38.68     42.30 o 
  -1   6   1       55.42      114.03     41.85 o 
   0   6   1       71.59      107.60     25.83 o 
   1   6   1      342.46      349.77     31.92 o 
   2   6   1      251.27      234.92     38.55 o 
   3   6   1      219.61      182.48     35.14 o 
   4   6   1        7.15      -13.40     28.43 o 
   5   6   1       20.12        4.04     37.37 o 
   6   6   1      359.79      401.25     49.61 o 
  -2   7   1      332.60      383.60     55.30 o 
  -1   7   1      468.70      492.70    102.73 o 
   0   7   1        0.77       56.91     26.66 o 
   1   7   1       31.02       62.04     23.63 o 
   2   7   1        9.95      -22.42     28.35 o 
   3   7   1       51.83       39.45     31.01 o 
   4   7   1       30.65       31.50     32.67 o 
   5   7   1       95.47      113.49     40.11 o 
  -1   8   1      262.06      228.35     46.06 o 
   0   8   1      120.07      151.19     35.81 o 
   1   8   1      759.57      725.10     53.34 o 
   2   8   1        2.46        6.06     31.64 o 
   3   8   1      176.47      134.20     42.48 o 
   4   8   1        5.69       -6.26     36.31 o 
   5   8   1       59.29       93.81     38.24 o 
   0   9   1      871.66      691.56    122.58 o 
   1   9   1       19.56       55.50     35.25 o 
   2   9   1      117.13      109.69     41.70 o 
   3   9   1        0.01       -9.78     35.67 o 
   4   9   1       12.70       42.54     39.04 o 
  -4  -9   2      152.57      181.45     43.49 o 
  -3  -9   2      162.19      196.72     61.96 o 
  -2  -9   2      416.84      390.09     69.35 o 
  -1  -9   2      359.96      355.14     77.20 o 
   0  -9   2       82.18       87.16     78.83 o 
  -5  -8   2      423.00      426.78     83.07 o 
  -4  -8   2      249.75      212.04     46.62 o 
  -3  -8   2      353.67      319.67     49.52 o 
  -2  -8   2      286.24      330.86    153.24 o 
  -1  -8   2       34.99      104.41     57.09 o 
   0  -8   2       42.24       46.29     36.80 o 
   1  -8   2       71.80      156.34     48.80 o 
  -5  -7   2       38.68       72.85     41.30 o 
  -4  -7   2      378.98      372.70     48.89 o 
  -3  -7   2       10.01       37.98     32.06 o 
  -2  -7   2      121.32      109.44     35.29 o 
  -1  -7   2        0.63        0.54     31.37 o 
   0  -7   2       59.38      139.71     31.79 o 
   1  -7   2       20.09       83.40     36.53 o 
   2  -7   2      187.41      164.13     64.67 o 
  -6  -6   2      156.36      192.85     42.64 o 
  -5  -6   2       26.90       46.30     39.67 o 
  -4  -6   2      276.57      284.67     42.12 o 
  -3  -6   2       75.13       94.41     33.02 o 
  -2  -6   2      946.57      928.74     57.20 o 
  -1  -6   2      150.73      162.73     44.45 o 
   0  -6   2      150.76      204.95     37.06 o 
   1  -6   2      748.85      818.50     96.57 o 
   2  -6   2      208.73      391.83    160.60 o 
   3  -6   2      139.64      130.06     47.00 o 
  -6  -5   2       14.75       40.29     46.68 o 
  -5  -5   2      194.48      214.77     41.19 o 
  -4  -5   2       74.89      173.90     96.78 o 
  -3  -5   2       18.46       39.47     34.00 o 
  -2  -5   2      664.31      690.82     53.92 o 
  -1  -5   2        3.56       16.75     40.94 o 
   0  -5   2     2421.78     2405.82    169.19 o 
   1  -5   2       25.18       30.23     25.70 o 
   2  -5   2      497.30      485.92     45.98 o 
   3  -5   2      299.53      253.45     48.46 o 
   4  -5   2      272.00      257.09     52.90 o 
  -6  -4   2       21.34       57.30     72.66 o 
  -5  -4   2      121.33      178.20     32.96 o 
  -4  -4   2      217.43      290.29     47.91 o 
  -3  -4   2       28.06       13.66     39.40 o 
  -2  -4   2       21.87       11.48     34.98 o 
  -1  -4   2      433.04      420.36     38.66 o 
   0  -4   2       44.43       47.59     25.08 o 
   1  -4   2      590.94      583.09     48.80 o 
   2  -4   2      177.57      191.13     38.53 o 
   3  -4   2       48.97       38.51     32.97 o 
   4  -4   2      253.56      252.88     49.58 o 
  -6  -3   2      100.57      150.74     43.93 o 
  -5  -3   2        0.02       77.08     54.87 o 
  -4  -3   2      993.25      967.52     41.19 o 
  -3  -3   2       97.87       93.83     37.90 o 
  -2  -3   2      577.84      582.75     52.33 o 
  -1  -3   2      196.62      193.00     25.93 o 
   0  -3   2       35.00       22.32     16.87 o 
   1  -3   2      166.35      105.52     35.90 o 
   2  -3   2      560.77      631.73     93.99 o 
   3  -3   2        0.17       29.54     36.83 o 
   4  -3   2      172.15      182.72     43.25 o 
   5  -3   2        1.64       -0.72     38.30 o 
  -6  -2   2       30.69       49.79     34.50 o 
  -5  -2   2       66.69      116.82     25.91 o 
  -4  -2   2        9.04        3.10     22.46 o 
  -3  -2   2     1213.36     1233.58     44.14 o 
  -2  -2   2      159.19      155.82     23.74 o 
  -1  -2   2     2372.91     2137.51     60.69 o 
   0  -2   2      358.07      287.80     20.17 o 
   1  -2   2       49.87       60.43     31.07 o 
   2  -2   2       35.50      -44.19     53.59 o 
   3  -2   2       13.04       -1.43     36.05 o 
   4  -2   2      194.92      211.16     40.46 o 
   5  -2   2      240.58      208.46     44.11 o 
  -6  -1   2      434.14      408.82     50.11 o 
  -5  -1   2       64.10       34.96     30.74 o 
  -4  -1   2       29.02       34.94     31.41 o 
  -3  -1   2      163.01      195.22     29.10 o 
  -2  -1   2       27.17       18.36     16.25 o 
  -1  -1   2      162.95      153.42     21.75 o 
   0  -1   2     3925.23     3947.89     56.25 o 
   1  -1   2        1.19       -8.54     16.89 o 
   2  -1   2       55.38       46.30     24.32 o 
   3  -1   2       46.77       54.93     48.84 o 
   4  -1   2      365.03      409.85     44.32 o 
   5  -1   2      461.75      445.32     50.02 o 
  -6   0   2        9.57       19.98     34.92 o 
  -5   0   2      164.35      167.63     41.33 o 
  -4   0   2        6.27       -0.29     47.72 o 
  -3   0   2       37.01       -1.37     36.63 o 
  -2   0   2      192.68      172.61     26.19 o 
  -1   0   2      990.01      898.43    102.61 o 
   0   0   2    13203.02    13698.88   1642.03 o 
   1   0   2      730.80      738.71     23.42 o 
   2   0   2       39.48       45.03     15.61 o 
   3   0   2      130.08      122.21     36.65 o 
   4   0   2        0.61       22.45     35.53 o 
   5   0   2       12.17       71.88     80.39 o 
   6   0   2        3.14        9.48     56.68 o 
  -5   1   2       20.83        0.47     35.17 o 
  -4   1   2       82.64      103.79     34.83 o 
  -3   1   2        3.04       -1.32     37.12 o 
  -2   1   2      651.15      669.62     67.38 o 
  -1   1   2      504.62      503.44    145.36 o 
   0   1   2     1221.60     1093.51    100.79 o 
   1   1   2       40.27       48.86     14.54 o 
   2   1   2     1598.80     1672.32     50.75 o 
   3   1   2      673.84      625.38     44.74 o 
   4   1   2       68.81       84.02     30.40 o 
   5   1   2      107.94       89.10     34.05 o 
   6   1   2      344.47      359.83     59.99 o 
  -5   2   2       14.42        6.29     46.90 o 
  -4   2   2        5.22       -0.04     33.27 o 
  -3   2   2      127.59      117.11     41.49 o 
  -2   2   2       23.72       46.50     37.50 o 
  -1   2   2      225.84      237.88     31.11 o 
   0   2   2     1314.91     1256.81     83.37 o 
   1   2   2      755.10      699.19     36.32 o 
   2   2   2     4846.33     5175.76    143.88 o 
   3   2   2      220.71      227.01     28.70 o 
   4   2   2      145.88      173.77     25.50 o 
   5   2   2       79.12      122.55     25.31 o 
   6   2   2      113.48      147.86     39.42 o 
  -5   3   2      290.19      279.40     70.21 o 
  -4   3   2      124.37      111.05     44.11 o 
  -3   3   2      437.93      454.47     80.76 o 
  -2   3   2     1889.73     2070.77    270.28 o 
  -1   3   2       36.66       77.22     30.91 o 
   0   3   2      591.98      600.52     42.40 o 
   1   3   2        0.33        6.12     16.05 o 
   2   3   2      118.77      120.17     20.34 o 
   3   3   2       30.41       36.53     26.23 o 
   4   3   2     6533.08     6570.07    255.56 o 
   5   3   2      168.80      195.07     25.83 o 
   6   3   2      363.01      516.20     94.48 o 
  -4   4   2      488.65      398.92     57.26 o 
  -3   4   2       11.79       16.50     35.38 o 
  -2   4   2      978.16      960.54     59.83 o 
  -1   4   2       10.36       32.45     43.37 o 
   0   4   2      827.26      799.03     35.68 o 
   1   4   2      440.78      428.12     43.72 o 
   2   4   2      581.66      595.03     38.82 o 
   3   4   2     1321.01     1359.87     49.63 o 
   4   4   2     2350.84     2236.94     66.39 o 
   5   4   2      326.81      328.11     28.31 o 
   6   4   2       68.39      119.71     57.79 o 
  -4   5   2       11.05       42.49     45.93 o 
  -3   5   2     1031.25      988.21     78.05 o 
  -2   5   2      123.04      115.09     37.78 o 
  -1   5   2      115.80      143.25     40.45 o 
   0   5   2      601.07      600.12     38.95 o 
   1   5   2      807.83      809.27     45.69 o 
   2   5   2      216.35      210.73     31.75 o 
   3   5   2       15.24       30.60     23.81 o 
   4   5   2        1.24       31.46     21.29 o 
   5   5   2       24.24       99.23     30.08 o 
   6   5   2       99.31      156.10     37.80 o 
  -3   6   2      334.51      301.44     57.27 o 
  -2   6   2       91.27      103.11     43.72 o 
  -1   6   2      911.28      927.94     55.86 o 
   0   6   2      191.33      232.60     32.35 o 
   1   6   2     1013.51      954.68     42.43 o 
   2   6   2      186.08      194.30     36.03 o 
   3   6   2      178.87      157.36     33.40 o 
   4   6   2      379.58      402.29     41.34 o 
   5   6   2       25.00       47.43     35.19 o 
   6   6   2     1828.76     1686.55     92.99 o 
  -2   7   2     1293.30     1206.95     75.76 o 
  -1   7   2       76.77      129.45     70.06 o 
   0   7   2      569.78      548.37     35.53 o 
   1   7   2      164.75      156.25     27.55 o 
   2   7   2       67.93       55.24     30.39 o 
   3   7   2        0.02       27.28     39.43 o 
   4   7   2       17.70       30.54     31.60 o 
   5   7   2        7.72       18.90     34.44 o 
  -1   8   2      814.99      812.35     66.12 o 
   0   8   2        3.90       48.81     27.38 o 
   1   8   2     1074.44      974.59     70.50 o 
   2   8   2       47.17       72.33     35.22 o 
   3   8   2      234.08      172.48     37.57 o 
   4   8   2       87.33       86.22     36.32 o 
   5   8   2       89.78       84.32     37.98 o 
   0   9   2       33.50       70.53     43.35 o 
   1   9   2      170.75      207.42     75.11 o 
   2   9   2      193.29      223.78     43.11 o 
   3   9   2       17.13       85.07     37.39 o 
   4   9   2       56.56       67.09     37.20 o 
  -3  -9   3        2.31       -6.37     40.70 o 
  -2  -9   3        5.69       17.50     39.59 o 
  -1  -9   3        1.67       34.73     40.76 o 
   0  -9   3      377.38      486.93    142.42 o 
  -4  -8   3       96.96      132.49     68.46 o 
  -3  -8   3       28.01       13.44     38.99 o 
  -2  -8   3        2.66        3.08     37.84 o 
  -1  -8   3      122.66       89.52     51.40 o 
   0  -8   3        0.81       70.15     58.39 o 
   1  -8   3      171.14      252.15    127.04 o 
  -5  -7   3       59.80       34.59     60.28 o 
  -4  -7   3       24.18       61.19     36.72 o 
  -3  -7   3      144.93      173.15     41.19 o 
  -2  -7   3       34.81       71.95     35.07 o 
  -1  -7   3      268.57      301.73     47.31 o 
   0  -7   3      427.60      460.71     89.65 o 
   1  -7   3      285.62      368.40     33.58 o 
   2  -7   3       15.82       52.51     41.50 o 
  -5  -6   3      127.64      114.14     41.89 o 
  -4  -6   3      176.45      209.54     42.02 o 
  -3  -6   3      804.10      886.88     90.72 o 
  -2  -6   3        1.61       15.50     33.72 o 
  -1  -6   3       48.38       73.79     35.61 o 
   0  -6   3       14.46       64.88     32.61 o 
   1  -6   3      295.22      312.60     29.92 o 
   2  -6   3       91.08      129.72     45.38 o 
   3  -6   3        0.23       15.84     44.41 o 
  -6  -5   3        2.15       19.39     44.82 o 
  -5  -5   3        2.02      -13.72     39.40 o 
  -4  -5   3       83.32      155.56     96.75 o 
  -3  -5   3       71.35       56.05     35.61 o 
  -2  -5   3      142.24      124.60     41.81 o 
  -1  -5   3      335.78      359.21     65.90 o 
   0  -5   3      266.81      284.25     42.25 o 
   1  -5   3      183.05      214.26     29.36 o 
   2  -5   3      592.27      559.73     47.30 o 
   3  -5   3       75.23       94.20     44.58 o 
   4  -5   3      394.69      362.78     89.83 o 
  -6  -4   3      185.93      184.30     42.22 o 
  -5  -4   3      325.62      300.78     38.31 o 
  -4  -4   3       13.11       55.24     35.35 o 
  -3  -4   3      481.43      490.94     78.31 o 
  -2  -4   3       47.79       51.59     37.98 o 
  -1  -4   3      645.58      570.37     76.86 o 
   0  -4   3      972.21      919.18     85.82 o 
   1  -4   3        0.72      -30.90     30.90 o 
   2  -4   3       46.08       51.14     33.49 o 
   3  -4   3      343.29      309.99     44.45 o 
   4  -4   3      622.99      571.29     96.52 o 
  -6  -3   3      443.85      441.42     47.96 o 
  -5  -3   3        1.76       23.31     39.45 o 
  -4  -3   3      210.65      194.88     31.12 o 
  -3  -3   3      292.45      282.10     65.34 o 
  -2  -3   3      161.29      177.83     33.21 o 
  -1  -3   3     2632.98     2328.48     86.71 o 
   0  -3   3      993.57      839.03     70.18 o 
   1  -3   3     2537.28     2392.21    110.16 o 
   2  -3   3      601.11      612.66     68.87 o 
   3  -3   3      384.53      411.01     44.93 o 
   4  -3   3      167.91      195.93     45.24 o 
   5  -3   3       54.15       85.82     44.10 o 
  -6  -2   3       15.66       60.89     33.15 o 
  -5  -2   3        7.23       53.17     51.29 o 
  -4  -2   3      210.76      208.88     26.47 o 
  -3  -2   3      510.77      503.74     36.79 o 
  -2  -2   3       82.03      110.90     25.50 o 
  -1  -2   3       79.32       66.63     23.12 o 
   0  -2   3        4.41       20.22     17.65 o 
   1  -2   3        0.20        2.20     16.46 o 
   2  -2   3     2794.34     2997.61    345.13 o 
   3  -2   3      182.51      168.69     78.09 o 
   4  -2   3      216.19      236.22     71.43 o 
   5  -2   3        7.96       25.06     37.38 o 
  -6  -1   3       33.18       77.24     37.74 o 
  -5  -1   3       24.15       37.96     52.52 o 
  -4  -1   3      106.81      123.39     34.69 o 
  -3  -1   3      422.01      370.34     37.16 o 
  -2  -1   3      582.35      611.14     73.00 o 
  -1  -1   3       16.62        2.33     15.72 o 
   0  -1   3     2368.35     2394.00     97.57 o 
   1  -1   3        1.13        5.01     17.12 o 
   2  -1   3     1965.80     2020.37    317.37 o 
   3  -1   3      362.88      383.77     43.95 o 
   4  -1   3     1885.92     1979.88     99.68 o 
   5  -1   3       17.71       71.95     37.91 o 
  -5   0   3        5.85        4.96     36.25 o 
  -4   0   3      411.45      486.39     82.99 o 
  -3   0   3       95.02      101.67     40.98 o 
  -2   0   3       14.72        3.68     22.00 o 
  -1   0   3     1109.83     1027.71    143.99 o 
   0   0   3     1160.32      919.43    148.91 o 
   1   0   3     2044.45     2024.89     68.39 o 
   2   0   3      575.99      605.99     25.72 o 
   3   0   3        4.83       13.54     26.17 o 
   4   0   3      159.10      182.25     32.42 o 
   5   0   3       75.42       72.63     50.10 o 
   6   0   3      181.33      231.28     41.27 o 
  -5   1   3       32.27       44.95     38.90 o 
  -4   1   3     1132.51     1198.45     65.92 o 
  -3   1   3        9.06       29.60     37.12 o 
  -2   1   3     1184.90     1274.17    314.02 o 
  -1   1   3     1062.18      983.89    280.91 o 
   0   1   3        0.23       -9.35     14.48 o 
   1   1   3      242.98      258.41     46.12 o 
   2   1   3      334.95      304.73     21.50 o 
   3   1   3      209.73      209.71     35.18 o 
   4   1   3        9.23       13.53     22.64 o 
   5   1   3      375.24      364.76     50.55 o 
   6   1   3        2.75       27.60     33.97 o 
  -5   2   3        7.38      -19.80     42.04 o 
  -4   2   3       53.44       57.19     36.14 o 
  -3   2   3      284.32      320.55     47.46 o 
  -2   2   3      439.04      507.72     94.11 o 
  -1   2   3       12.01       31.08     23.35 o 
   0   2   3      811.41      757.52     64.66 o 
   1   2   3        8.04      -14.11     14.11 o 
   2   2   3     1313.20     1436.93     36.05 o 
   3   2   3        1.20       16.82     26.72 o 
   4   2   3      531.27      514.19     38.98 o 
   5   2   3        3.10       23.03     24.09 o 
   6   2   3        8.42      111.43     38.58 o 
  -5   3   3       55.00       99.15     41.61 o 
  -4   3   3        7.95       20.21     38.01 o 
  -3   3   3       23.53       45.16     35.11 o 
  -2   3   3        8.05       16.51     41.81 o 
  -1   3   3       16.44       26.25     31.71 o 
   0   3   3       20.82       31.58     19.10 o 
   1   3   3      518.34      487.12     38.93 o 
   2   3   3      315.29      297.54     24.77 o 
   3   3   3      905.56      965.73     56.98 o 
   4   3   3        1.50       29.49     20.69 o 
   5   3   3      188.84      233.29     25.48 o 
   6   3   3       15.79       40.96     36.80 o 
  -4   4   3      418.99      407.18     66.83 o 
  -3   4   3        2.01       12.31     37.55 o 
  -2   4   3      133.20      223.53     71.32 o 
  -1   4   3      707.19      819.17     60.40 o 
   0   4   3     1567.01     1660.36     68.65 o 
   1   4   3     1121.78     1161.93     73.07 o 
   2   4   3       14.21       24.12     26.61 o 
   3   4   3      138.80      125.71     29.93 o 
   4   4   3      579.18      553.31     33.55 o 
   5   4   3       16.01      101.65     22.61 o 
   6   4   3       73.94      142.58     29.35 o 
  -4   5   3      793.95      796.49     72.17 o 
  -3   5   3       41.53       -2.27     42.24 o 
  -2   5   3       57.03       85.19     35.42 o 
  -1   5   3       76.20       76.06     35.95 o 
   0   5   3       93.66      119.80     30.55 o 
   1   5   3      593.14      626.13     42.02 o 
   2   5   3       64.37       78.49     28.81 o 
   3   5   3        0.42        8.56     24.53 o 
   4   5   3       14.89       74.33     38.02 o 
   5   5   3      125.58      126.17     25.68 o 
   6   5   3      513.99      567.35     50.99 o 
  -3   6   3      392.58      392.16     58.50 o 
  -2   6   3       93.33       96.88     43.81 o 
  -1   6   3      159.39      195.23     48.73 o 
   0   6   3       64.59       80.60     25.90 o 
   1   6   3       11.80       12.22     26.91 o 
   2   6   3      137.40      154.00     26.62 o 
   3   6   3       49.86       92.78     23.63 o 
   4   6   3      391.14      394.44     30.55 o 
   5   6   3       33.54      119.32     26.21 o 
   6   6   3      203.05      268.88     44.28 o 
  -2   7   3       34.66       23.38     41.81 o 
  -1   7   3      452.47      463.03     54.08 o 
   0   7   3       87.23      117.81     28.56 o 
   1   7   3      271.33      275.71     31.47 o 
   2   7   3       63.20      105.91     35.49 o 
   3   7   3       83.11      139.21     40.01 o 
   4   7   3        0.76       25.63     30.85 o 
   5   7   3        6.24       67.34     34.70 o 
  -1   8   3      356.77      310.37     51.50 o 
   0   8   3      435.59      490.03     42.64 o 
   1   8   3      186.10      239.07     31.54 o 
   2   8   3      110.15      133.51     29.52 o 
   3   8   3      158.59      156.20     36.64 o 
   4   8   3      547.34      542.87    106.00 o 
   5   8   3        2.37       53.94     36.81 o 
   0   9   3     1045.44      841.62     91.02 o 
   1   9   3       98.05      162.39     31.65 o 
   2   9   3      727.61      760.60     58.46 o 
   3   9   3       71.05       21.97     35.50 o 
   4   9   3      201.77      160.30     40.21 o 
  -3  -9   4       63.90      115.39     46.12 o 
  -2  -9   4       11.23       41.87     41.02 o 
  -1  -9   4      368.55      559.24    226.46 o 
  -4  -8   4       43.61       76.17     43.06 o 
  -3  -8   4        9.54       23.52     41.03 o 
  -2  -8   4      293.09      297.92     52.52 o 
  -1  -8   4       69.22       77.03     44.31 o 
   0  -8   4      386.21      394.81     88.38 o 
   1  -8   4      149.83      356.01    162.79 o 
  -5  -7   4        1.67       16.33     44.90 o 
  -4  -7   4        5.14       42.77     36.61 o 
  -3  -7   4       87.23       89.08     39.61 o 
  -2  -7   4      234.25      189.77     42.11 o 
  -1  -7   4       79.40       62.76     35.88 o 
   0  -7   4       44.57      107.65     41.78 o 
   1  -7   4       76.76      188.49     51.36 o 
   2  -7   4      386.03      301.46     51.91 o 
  -5  -6   4       32.12       28.67     53.74 o 
  -4  -6   4       25.34        4.76     39.78 o 
  -3  -6   4      192.19      243.86     38.48 o 
  -2  -6   4       89.03       82.67     34.06 o 
  -1  -6   4      270.16      264.46     41.25 o 
   0  -6   4       70.68       48.44     31.98 o 
   1  -6   4        0.69       37.88     22.72 o 
   2  -6   4       73.26       69.07     39.58 o 
   3  -6   4      597.20      476.21     60.31 o 
  -5  -5   4        5.22       -3.92     35.45 o 
  -4  -5   4      205.76      199.77     43.60 o 
  -3  -5   4       14.87       28.86     32.27 o 
  -2  -5   4       72.16      113.82     37.52 o 
  -1  -5   4     1471.16     1489.51    151.23 o 
   0  -5   4        5.00      -26.57     36.74 o 
   1  -5   4      402.84      407.09     32.49 o 
   2  -5   4       23.14        6.34     31.26 o 
   3  -5   4      173.23      188.93     47.31 o 
  -6  -4   4       23.90       87.59     63.56 o 
  -5  -4   4        0.87       48.41     29.13 o 
  -4  -4   4       34.33       40.89     31.52 o 
  -3  -4   4      121.42      165.81     38.38 o 
  -2  -4   4       55.53       77.59     38.80 o 
  -1  -4   4      498.80      542.22     66.01 o 
   0  -4   4      617.63      624.21     93.59 o 
   1  -4   4      158.34      187.93     34.73 o 
   2  -4   4      244.93      239.19     42.18 o 
   3  -4   4       10.06       45.17     37.07 o 
   4  -4   4      118.95      190.29     69.06 o 
  -6  -3   4      131.62      117.22     55.38 o 
  -5  -3   4      129.53      202.29     31.83 o 
  -4  -3   4        0.33       10.35     25.54 o 
  -3  -3   4      253.47      235.34     57.91 o 
  -2  -3   4      184.05      144.25     39.63 o 
  -1  -3   4     2635.65     2432.50     77.08 o 
   0  -3   4       15.91       22.37     19.08 o 
   1  -3   4      123.92      100.90     29.00 o 
   2  -3   4      816.11      939.50     72.92 o 
   3  -3   4      319.26      411.10     79.05 o 
   4  -3   4      151.72      118.99     85.63 o 
  -6  -2   4      243.55      257.00     43.39 o 
  -5  -2   4      200.35      250.68     28.37 o 
  -4  -2   4       17.24       80.23     27.47 o 
  -3  -2   4       15.80       21.77     27.48 o 
  -2  -2   4        0.09      -24.83     39.99 o 
  -1  -2   4      227.05      217.99     26.04 o 
   0  -2   4       28.96       36.03     17.71 o 
   1  -2   4      678.38      661.47     52.62 o 
   2  -2   4      730.35      770.83    110.79 o 
   3  -2   4       33.99       66.90     46.76 o 
   4  -2   4       19.42      -42.54    130.23 o 
   5  -2   4      186.80      221.94     47.05 o 
  -6  -1   4      192.25      289.72     81.14 o 
  -5  -1   4      190.14      194.81     40.03 o 
  -4  -1   4      701.72      723.72    129.23 o 
  -3  -1   4       17.84       38.69     28.46 o 
  -2  -1   4      119.38      105.61     21.34 o 
  -1  -1   4      121.89      144.64     24.03 o 
   0  -1   4     2095.22     2246.31    152.56 o 
   1  -1   4     2856.62     2876.98     47.25 o 
   2  -1   4     2221.37     2349.42     81.01 o 
   3  -1   4     1085.53     1066.29     89.91 o 
   4  -1   4        0.46        9.64     32.45 o 
   5  -1   4       55.72       41.87     45.01 o 
  -5   0   4      415.31      412.11     95.15 o 
  -4   0   4      274.69      268.74     61.10 o 
  -3   0   4      508.63      530.30     83.96 o 
  -2   0   4       12.48       -1.84     18.59 o 
  -1   0   4     1140.13      981.95    133.17 o 
   0   0   4        8.33        7.83     22.70 o 
   1   0   4      104.44      126.19     16.30 o 
   2   0   4       38.17      116.51     51.12 o 
   3   0   4       16.17       48.95     33.16 o 
   4   0   4      383.46      375.76     37.38 o 
   5   0   4      374.66      395.23     55.38 o 
  -5   1   4      208.15      168.18     43.15 o 
  -4   1   4       36.04       42.96     33.68 o 
  -3   1   4      535.04      558.04     90.20 o 
  -2   1   4       44.40       69.56     42.89 o 
  -1   1   4       56.76       62.37     15.75 o 
   0   1   4     1346.16     1078.96    257.59 o 
   1   1   4      504.34      490.60     54.56 o 
   2   1   4       28.23       21.83     16.60 o 
   3   1   4      632.39      601.75     36.33 o 
   4   1   4      388.99      319.31     38.92 o 
   5   1   4      123.62      175.47     40.66 o 
   6   1   4      584.39      583.74     65.41 o 
  -5   2   4       34.45       80.01     42.52 o 
  -4   2   4      216.83      178.53     52.78 o 
  -3   2   4      409.92      377.72    113.21 o 
  -2   2   4     3392.16     3729.00    728.06 o 
  -1   2   4     2651.38     2562.31    263.57 o 
   0   2   4     3005.47     2809.54    235.96 o 
   1   2   4      486.87      494.10     50.29 o 
   2   2   4      283.93      256.84     37.84 o 
   3   2   4      218.89      197.28     30.18 o 
   4   2   4       34.31       56.90     21.24 o 
   5   2   4      128.78      112.87     22.79 o 
   6   2   4      102.30      100.13     41.55 o 
  -4   3   4       96.23      126.96     41.89 o 
  -3   3   4        1.32       22.23     33.22 o 
  -2   3   4       11.68       40.59     38.01 o 
  -1   3   4      100.49      122.08     38.50 o 
   0   3   4      326.99      323.52     26.81 o 
   1   3   4      363.85      352.54     25.97 o 
   2   3   4      124.43      141.43     23.60 o 
   3   3   4      403.78      412.35     48.00 o 
   4   3   4        3.72       39.42     18.96 o 
   5   3   4        1.75       53.81     23.48 o 
   6   3   4       49.05       66.94     25.61 o 
  -4   4   4       12.25       12.25     38.92 o 
  -3   4   4        2.72       -5.89     37.69 o 
  -2   4   4       15.85       46.52     33.59 o 
  -1   4   4      256.62      319.36     68.20 o 
   0   4   4     1045.60     1099.49     55.76 o 
   1   4   4      529.47      584.27     47.81 o 
   2   4   4      330.35      280.75     30.95 o 
   3   4   4      876.49      854.30     39.61 o 
   4   4   4      259.64      257.48     26.90 o 
   5   4   4       68.95       93.40     20.66 o 
   6   4   4      370.71      314.87     43.93 o 
  -3   5   4       27.29       15.35     42.51 o 
  -2   5   4      838.14      906.34     59.70 o 
  -1   5   4      347.52      371.52     43.27 o 
   0   5   4      126.78      156.68     29.97 o 
   1   5   4      118.31      113.50     31.36 o 
   2   5   4      102.68       96.43     28.56 o 
   3   5   4       20.36       26.19     22.93 o 
   4   5   4      110.85      142.56     25.13 o 
   5   5   4      205.57      198.10     27.48 o 
   6   5   4      218.59      225.75     31.38 o 
  -3   6   4      108.45      123.17     46.51 o 
  -2   6   4       99.20       79.02     43.11 o 
  -1   6   4      130.45      127.97     37.64 o 
   0   6   4      508.79      563.86     35.83 o 
   1   6   4      155.69      151.18     28.09 o 
   2   6   4     1089.89     1013.76     42.12 o 
   3   6   4      336.36      354.04     31.82 o 
   4   6   4      308.01      293.73     28.46 o 
   5   6   4      168.79      235.34     32.69 o 
  -2   7   4      504.01      536.19     60.84 o 
  -1   7   4        1.66      -36.64     36.64 o 
   0   7   4      134.79      202.10     28.81 o 
   1   7   4        9.16       30.27     24.38 o 
   2   7   4       13.55       69.63     25.10 o 
   3   7   4      209.43      240.93     28.22 o 
   4   7   4       99.51      205.65     38.47 o 
   5   7   4       41.90       62.68     31.11 o 
  -1   8   4      191.12      185.44     47.07 o 
   0   8   4       29.27       80.22     29.52 o 
   1   8   4       36.79       65.99     27.51 o 
   2   8   4        0.07       55.09     37.60 o 
   3   8   4       63.82       72.10     37.40 o 
   4   8   4       27.38       69.67     34.02 o 
   1   9   4       27.06       86.56     29.88 o 
   2   9   4      377.63      349.56     57.42 o 
   3   9   4       36.70      140.69     67.61 o 
  -2  -9   5       41.11       84.56     43.25 o 
  -1  -9   5      103.14       99.41     68.91 o 
  -4  -8   5       10.76        4.26     40.97 o 
  -3  -8   5       69.40       61.96     43.16 o 
  -2  -8   5       10.11        3.31     42.82 o 
  -1  -8   5       23.17       38.63     41.65 o 
   0  -8   5       55.76       97.38     70.25 o 
   1  -8   5       33.99        7.06     56.79 o 
  -5  -7   5       15.61       16.85     38.31 o 
  -4  -7   5        1.58       15.79     36.67 o 
  -3  -7   5      139.79      120.99     42.03 o 
  -2  -7   5      101.01      133.71     40.43 o 
  -1  -7   5       34.09       -0.03     35.14 o 
   0  -7   5       77.25       88.93     71.47 o 
   1  -7   5      738.94      728.77     71.03 o 
   2  -7   5      219.31      212.91     62.48 o 
  -5  -6   5       44.27       51.71     51.77 o 
  -4  -6   5       58.28       49.78     39.75 o 
  -3  -6   5        0.02       18.77     32.11 o 
  -2  -6   5        1.64      -18.63     29.55 o 
  -1  -6   5      114.27       87.31     33.15 o 
   0  -6   5      206.27      244.33     38.27 o 
   1  -6   5      124.55      161.81     39.79 o 
   2  -6   5      332.49      301.42     46.08 o 
   3  -6   5      337.22      318.64     50.70 o 
  -5  -5   5       27.23       37.88     39.84 o 
  -4  -5   5       72.80       54.16     55.42 o 
  -3  -5   5       20.58       25.14     30.13 o 
  -2  -5   5      385.92      397.48     44.99 o 
  -1  -5   5       30.51       51.36     36.47 o 
   0  -5   5      158.75      139.48     40.92 o 
   1  -5   5      130.71      154.97     28.77 o 
   2  -5   5       32.57       56.47     26.44 o 
   3  -5   5       60.32       78.78     41.87 o 
  -5  -4   5      236.05      316.81     59.24 o 
  -4  -4   5       97.02      155.05     36.16 o 
  -3  -4   5       81.07       70.20     34.48 o 
  -2  -4   5        6.17        3.79     49.17 o 
  -1  -4   5       63.60       34.55     38.86 o 
   0  -4   5       15.03       27.53     37.17 o 
   1  -4   5      105.03       91.25     34.57 o 
   2  -4   5       75.09      117.11     26.36 o 
   3  -4   5       59.85       61.36     56.79 o 
   4  -4   5        2.84       16.26     42.20 o 
  -6  -3   5        2.75      -15.46     40.96 o 
  -5  -3   5       33.69      130.71     42.99 o 
  -4  -3   5        6.91       36.35     33.90 o 
  -3  -3   5       54.51       42.02     34.69 o 
  -2  -3   5      173.86      172.86     43.13 o 
  -1  -3   5      696.59      581.37     76.60 o 
   0  -3   5      313.43      267.56     31.39 o 
   1  -3   5       68.95       65.36     28.99 o 
   2  -3   5      279.24      293.89     30.38 o 
   3  -3   5       48.18      122.13     39.77 o 
   4  -3   5      326.46      333.87    139.82 o 
  -5  -2   5       54.21      153.71     40.24 o 
  -4  -2   5        3.31       24.21     21.33 o 
  -3  -2   5      277.87      285.04     30.55 o 
  -1  -2   5      115.20      142.38     28.10 o 
   0  -2   5      181.90      202.42     28.08 o 
   1  -2   5        8.84       -4.76     26.84 o 
   2  -2   5        5.43      -21.63     26.68 o 
   3  -2   5       54.99       49.17     30.11 o 
   4  -2   5      204.45      285.59     48.24 o 
   5  -2   5       28.48       61.87    106.63 o 
  -5  -1   5       49.18       92.71     36.55 o 
  -4  -1   5      219.20      211.85     35.66 o 
  -3  -1   5      229.08      184.57     28.34 o 
  -2  -1   5       10.83       39.54     24.83 o 
  -1  -1   5        2.85       19.71     18.19 o 
   0  -1   5       92.73       62.29     17.63 o 
   1  -1   5      775.56      778.82     52.41 o 
   2  -1   5      309.60      353.41     35.78 o 
   3  -1   5      293.00      311.62     29.69 o 
   4  -1   5       88.15      151.77     71.92 o 
   5  -1   5      404.94      380.59     53.52 o 
  -5   0   5        0.96        8.64     39.92 o 
  -4   0   5      459.38      480.97     66.71 o 
  -3   0   5      131.05      119.71     50.66 o 
  -2   0   5      285.71      227.18     28.92 o 
  -1   0   5       60.97       50.82     18.00 o 
   0   0   5      205.72      201.95     17.55 o 
   1   0   5      415.84      432.51     21.03 o 
   2   0   5       47.15       36.21     25.31 o 
   3   0   5       21.19       42.88     24.80 o 
   4   0   5       29.03       80.80     21.57 o 
   5   0   5      430.10      400.07     78.31 o 
  -5   1   5      364.97      356.05     72.07 o 
  -4   1   5        0.07      -12.28     31.64 o 
  -3   1   5      506.13      398.84     63.89 o 
  -2   1   5      594.74      688.11    134.10 o 
  -1   1   5      202.52      151.96     27.15 o 
   0   1   5      581.74      414.28     80.05 o 
   1   1   5        0.19       -4.21     28.52 o 
   2   1   5       58.78       82.68     20.55 o 
   3   1   5      114.72      125.75     26.00 o 
   4   1   5      173.13      183.12     28.46 o 
   5   1   5        3.73       37.05     22.32 o 
  -5   2   5        5.54       26.78     40.81 o 
  -4   2   5      119.63      121.29     39.65 o 
  -3   2   5      213.69      186.67     37.03 o 
  -2   2   5      289.62      295.60     75.11 o 
  -1   2   5      574.74      486.48     52.54 o 
   0   2   5     1546.25     1446.11    238.40 o 
   1   2   5     1738.55     1635.28    171.67 o 
   2   2   5        1.17       11.94     19.27 o 
   3   2   5        9.48       13.65     22.72 o 
   4   2   5       41.49       83.29     20.20 o 
   5   2   5      356.24      305.29     34.50 o 
   6   2   5        0.65       18.45     29.07 o 
  -4   3   5      272.98      204.12     45.60 o 
  -3   3   5      433.29      413.18     78.16 o 
  -2   3   5      331.42      366.85     95.15 o 
  -1   3   5      909.58      925.46     76.95 o 
   0   3   5       89.19      104.76     27.55 o 
   1   3   5      724.47      709.08     31.13 o 
   2   3   5      214.30      204.65     26.06 o 
   3   3   5      121.30      132.81     30.19 o 
   4   3   5       30.27       55.48     19.27 o 
   5   3   5       22.44       42.04     22.90 o 
   6   3   5       80.54      130.34     24.81 o 
  -4   4   5       22.10       21.18     37.54 o 
  -3   4   5      123.33      102.17     39.42 o 
  -2   4   5      193.02      158.81     37.47 o 
  -1   4   5      397.94      397.63     44.05 o 
   0   4   5      534.16      562.55     39.09 o 
   1   4   5     1231.71     1152.67     58.65 o 
   2   4   5     1023.07      926.82    168.48 o 
   3   4   5       38.04       31.93     25.01 o 
   4   4   5       97.42      133.45     26.24 o 
   5   4   5        0.05       89.87     24.99 o 
   6   4   5       77.40      126.16     24.74 o 
  -3   5   5       70.62       68.34     44.85 o 
  -2   5   5      306.71      328.25     46.89 o 
  -1   5   5       13.61       29.30     30.07 o 
   0   5   5       33.24       39.77     27.64 o 
   1   5   5      274.24      251.95     35.48 o 
   2   5   5      241.96      199.28     26.75 o 
   3   5   5       99.27       88.73     22.07 o 
   4   5   5        6.32       64.69     28.83 o 
   5   5   5       74.55      105.77     26.03 o 
  -3   6   5        9.97       47.27     43.92 o 
  -2   6   5        0.67        4.77     42.22 o 
  -1   6   5        1.89      -30.00     31.51 o 
   0   6   5      245.76      236.28     38.23 o 
   1   6   5      345.91      374.02     31.96 o 
   2   6   5      334.93      339.14     29.56 o 
   3   6   5      265.09      265.16     28.09 o 
   4   6   5       14.20       36.89     22.52 o 
   5   6   5      104.74      130.94     30.83 o 
  -2   7   5      255.85      235.42     72.51 o 
  -1   7   5      739.05      776.80     63.00 o 
   0   7   5      761.22      755.38     55.01 o 
   1   7   5       15.37       48.49     24.46 o 
   2   7   5        0.00       36.58     23.35 o 
   3   7   5      116.52      156.44     25.20 o 
   4   7   5      304.78      309.33     31.39 o 
   5   7   5      302.07      342.81     58.43 o 
  -1   8   5       55.37       59.08     43.42 o 
   0   8   5       16.52       76.18     42.50 o 
   1   8   5      263.65      333.84     34.29 o 
   2   8   5       64.21       94.51     28.27 o 
   3   8   5      138.03      184.44     28.38 o 
   4   8   5        3.44       69.56     32.74 o 
   1   9   5       12.75       61.04     28.95 o 
   2   9   5        2.89       76.98     27.92 o 
   3   9   5        0.15       30.81     33.31 o 
  -3  -8   6      135.07      122.26     44.84 o 
  -2  -8   6        9.51       -0.88     42.81 o 
  -1  -8   6       60.16       77.61     43.68 o 
   0  -8   6       34.39      111.08     42.83 o 
  -4  -7   6      189.97      153.92     43.66 o 
  -3  -7   6        8.36       38.72     40.97 o 
  -2  -7   6       28.19        8.14     35.85 o 
  -1  -7   6        2.45       20.07     36.93 o 
   0  -7   6      303.38      285.70     47.54 o 
   1  -7   6       23.79       55.15     50.04 o 
  -5  -6   6      268.24      203.33     57.01 o 
  -4  -6   6      167.04      151.08     44.40 o 
  -3  -6   6       92.83       98.86     36.53 o 
  -2  -6   6        0.22        0.44     32.29 o 
  -1  -6   6       30.26       61.10     34.49 o 
   0  -6   6      254.98      202.76     39.62 o 
   1  -6   6      291.38      280.89     67.14 o 
   2  -6   6      118.88      147.53     40.29 o 
  -5  -5   6        7.47       28.85     51.18 o 
  -4  -5   6      235.76      158.30     42.89 o 
  -3  -5   6      372.30      358.29     42.48 o 
  -2  -5   6        2.37      -23.73     31.93 o 
  -1  -5   6        3.39        9.70     30.88 o 
   0  -5   6       70.63       49.24     33.64 o 
   1  -5   6      183.40      223.85     37.08 o 
   2  -5   6      346.30      384.69     73.13 o 
   3  -5   6      153.98      123.94     44.65 o 
  -5  -4   6       46.34      118.71     51.96 o 
  -4  -4   6       27.90       45.97     32.24 o 
  -3  -4   6      541.64      485.93     45.83 o 
  -2  -4   6      382.04      362.65     42.46 o 
  -1  -4   6      289.46      262.77     41.88 o 
   0  -4   6       64.48       48.40     34.28 o 
   1  -4   6        4.90       24.55     23.14 o 
   2  -4   6        2.10       18.16     21.83 o 
   3  -4   6       33.76       -6.43     54.08 o 
   4  -4   6      127.60       73.84     63.48 o 
  -5  -3   6       32.93      126.60     97.82 o 
  -4  -3   6       43.12       72.57     40.10 o 
  -3  -3   6      328.33      281.55     38.62 o 
  -2  -3   6      227.47      223.71     42.13 o 
  -1  -3   6      985.02      971.80     55.11 o 
   0  -3   6      904.47      830.49     47.02 o 
   1  -3   6      228.57      267.95     32.83 o 
   2  -3   6       14.53       39.04     23.37 o 
   3  -3   6       33.16      102.98     35.59 o 
   4  -3   6       63.28       91.50     54.11 o 
  -5  -2   6       42.27      103.44     53.13 o 
  -4  -2   6        0.01       21.21     19.89 o 
  -3  -2   6       27.88       42.59     24.05 o 
  -2  -2   6      138.17      107.53     50.51 o 
  -1  -2   6       76.21       85.58     28.78 o 
   0  -2   6        5.43      -12.00     27.55 o 
   1  -2   6      220.06      219.81     35.36 o 
   2  -2   6      283.15      242.03     30.65 o 
   3  -2   6      145.41      240.76     53.63 o 
   4  -2   6      303.71      326.44     41.46 o 
   5  -2   6       55.08      115.89     42.37 o 
  -5  -1   6       10.00       71.84     35.76 o 
  -4  -1   6       48.68       78.26     60.88 o 
  -3  -1   6      341.20      318.85     37.61 o 
  -2  -1   6        4.51        3.34     24.71 o 
  -1  -1   6        9.63       33.64     24.26 o 
   0  -1   6      448.78      487.26     34.99 o 
   1  -1   6     1744.64     1919.10     65.17 o 
   2  -1   6       72.39       85.36     29.95 o 
   3  -1   6      120.18      132.24     25.30 o 
   4  -1   6       71.25      154.80     41.08 o 
   5  -1   6       18.16       38.58     31.90 o 
  -5   0   6      100.19       87.76     35.96 o 
  -4   0   6        0.00      -20.89     27.14 o 
  -3   0   6      338.81      293.97     63.56 o 
  -2   0   6      595.83      565.56     82.24 o 
  -1   0   6      473.17      501.72     45.72 o 
   0   0   6      479.56      521.62     36.63 o 
   1   0   6      453.38      523.45     34.57 o 
   2   0   6       54.01       91.33     29.37 o 
   3   0   6      190.41      184.03     26.54 o 
   4   0   6       96.77      132.22     32.54 o 
   5   0   6        0.46       69.51     43.23 o 
  -5   1   6        5.29        6.96     35.20 o 
  -4   1   6      188.13      155.09     37.66 o 
  -3   1   6        2.70      -16.40     27.09 o 
  -2   1   6      256.19      280.58     31.07 o 
  -1   1   6     1387.72     1101.44    137.49 o 
   0   1   6      612.31      495.96     72.59 o 
   1   1   6     1169.79     1349.39    100.98 o 
   2   1   6      545.79      446.98     50.67 o 
   3   1   6       91.72       99.56     21.64 o 
   4   1   6        0.44       41.16     19.53 o 
   5   1   6      163.33      188.29     27.38 o 
  -4   2   6        3.71       19.11     33.65 o 
  -3   2   6       43.82       32.10     28.95 o 
  -2   2   6       89.19       97.27     32.39 o 
  -1   2   6       13.80       17.25     25.57 o 
   0   2   6      166.88      122.69     22.01 o 
   1   2   6      100.05      120.37     43.78 o 
   2   2   6       31.63       73.63     45.73 o 
   3   2   6      327.76      322.48     41.07 o 
   4   2   6       70.92       81.83     19.00 o 
   5   2   6      271.67      244.78     34.38 o 
  -4   3   6      102.54       91.25     39.13 o 
  -3   3   6       93.14      102.14     34.64 o 
  -2   3   6       70.82       60.62     31.30 o 
  -1   3   6      102.80      109.55     38.51 o 
   0   3   6      364.41      322.24     49.39 o 
   1   3   6       71.24       82.47     24.22 o 
   2   3   6       42.89       23.79     44.33 o 
   3   3   6      291.54      264.45     25.02 o 
   4   3   6      271.90      342.69     40.03 o 
   5   3   6       78.19       94.00     21.92 o 
  -4   4   6      207.05      143.08     44.40 o 
  -3   4   6        0.00       33.74     35.42 o 
  -2   4   6      484.02      472.04     47.25 o 
  -1   4   6      148.02      166.08     28.53 o 
   0   4   6      579.57      573.76     49.11 o 
   1   4   6      365.00      396.94     32.10 o 
   2   4   6      487.85      533.12     29.64 o 
   3   4   6       44.75       70.43     26.17 o 
   4   4   6       11.93       48.92     21.41 o 
   5   4   6       15.97       49.26     38.31 o 
  -3   5   6      587.22      547.55     61.37 o 
  -2   5   6       14.00        9.21     34.02 o 
  -1   5   6       85.31      126.54     24.33 o 
   0   5   6        7.21       66.94     32.30 o 
   1   5   6       46.60       19.89     24.04 o 
   2   5   6       63.78       97.12     25.48 o 
   3   5   6      226.45      250.13     25.18 o 
   4   5   6       35.36      181.08     47.28 o 
   5   5   6       51.98       83.55     64.08 o 
  -2   6   6       26.40       -8.07     38.91 o 
  -1   6   6      174.91      187.14     39.63 o 
   0   6   6        8.96       65.98     24.89 o 
   1   6   6      986.13     1008.30     51.50 o 
   2   6   6       39.84       95.00     26.95 o 
   3   6   6      604.48      618.76     34.28 o 
   4   6   6       96.15       86.10     40.28 o 
   5   6   6       26.17      137.59     56.94 o 
  -2   7   6       14.13       45.78     40.54 o 
  -1   7   6      125.20      180.56     44.83 o 
   0   7   6      275.57      340.28     44.59 o 
   1   7   6       83.13      121.41     32.86 o 
   2   7   6       30.84       56.85     25.12 o 
   3   7   6       93.64      111.56     23.73 o 
   4   7   6       43.53       77.54     38.03 o 
   5   7   6        2.71       85.44     39.72 o 
   0   8   6      168.04      219.47     35.80 o 
   1   8   6      152.52      167.64     37.79 o 
   2   8   6      489.92      455.99     37.26 o 
   3   8   6      377.54      343.55     47.27 o 
   4   8   6      382.84      413.71     44.73 o 
   2   9   6       82.08      142.49     29.00 o 
  -3  -8   7       62.14       65.12     42.19 o 
  -2  -8   7      255.85      360.44     87.01 o 
  -1  -8   7      546.68      451.91    186.84 o 
   0  -8   7        9.81       40.70     38.44 o 
  -4  -7   7        7.59       17.26     38.23 o 
  -3  -7   7        0.06      -13.39     40.31 o 
  -2  -7   7      241.57      190.72     58.24 o 
  -1  -7   7      128.21       92.52     40.90 o 
   0  -7   7      618.11      520.17    131.91 o 
   1  -7   7       72.49      103.78     43.49 o 
  -4  -6   7       76.03       74.84     38.50 o 
  -3  -6   7        0.10       18.24     35.54 o 
  -2  -6   7        0.16        1.44     32.36 o 
  -1  -6   7       99.64       68.36     37.06 o 
   0  -6   7       31.57       58.61     38.33 o 
   1  -6   7       40.31      115.02     39.09 o 
   2  -6   7       25.09       48.12     39.20 o 
  -5  -5   7       97.58      114.26     61.55 o 
  -4  -5   7       29.06       47.12     39.04 o 
  -3  -5   7      697.60      601.43     89.87 o 
  -2  -5   7      101.52      143.65     80.50 o 
  -1  -5   7        2.37        6.39     28.57 o 
   0  -5   7        3.56       55.90     30.69 o 
   1  -5   7      438.96      403.20     32.80 o 
   2  -5   7      458.00      445.01     93.70 o 
   3  -5   7      348.65      224.83     49.14 o 
  -5  -4   7      100.88       65.61     70.43 o 
  -4  -4   7      149.03       87.62     36.56 o 
  -3  -4   7      165.83      146.19     35.57 o 
  -2  -4   7       47.21       69.49     31.76 o 
  -1  -4   7      842.68      832.75     52.70 o 
   0  -4   7       37.33       27.74     23.34 o 
   1  -4   7      172.54      172.43     26.02 o 
   2  -4   7      404.69      451.38     48.09 o 
   3  -4   7       64.54       84.96     54.41 o 
  -5  -3   7      108.09      186.62     82.51 o 
  -4  -3   7        6.41       80.65     40.59 o 
  -3  -3   7        1.54       -4.68     38.91 o 
  -2  -3   7      504.63      503.77     44.20 o 
  -1  -3   7      617.79      626.34     46.79 o 
   0  -3   7       58.83       48.76     28.55 o 
   1  -3   7      128.66      157.78     29.10 o 
   2  -3   7      315.25      319.39     30.59 o 
   3  -3   7      454.26      526.28     62.39 o 
   4  -3   7        0.00       32.78     52.48 o 
  -5  -2   7      106.00      187.99     48.48 o 
  -4  -2   7      220.62      245.90     40.79 o 
  -3  -2   7     1809.33     1777.49     52.56 o 
  -2  -2   7        8.73       21.25     26.30 o 
  -1  -2   7     2708.32     2983.52    268.39 o 
   0  -2   7      185.70      227.19     33.14 o 
   1  -2   7       79.35       48.54     28.69 o 
   2  -2   7      392.02      425.99     32.50 o 
   3  -2   7       31.35      107.64     31.61 o 
   4  -2   7       79.97      160.32     76.97 o 
  -5  -1   7       21.96       49.42     46.42 o 
  -4  -1   7      179.19      239.04     43.99 o 
  -3  -1   7       27.02       67.07     26.60 o 
  -2  -1   7        1.58       22.29     23.78 o 
  -1  -1   7      906.89      821.26    116.89 o 
   0  -1   7      111.12       91.29     28.74 o 
   1  -1   7     1223.68     1287.71    100.93 o 
   2  -1   7      110.31      103.19     26.26 o 
   3  -1   7      181.69      233.52     34.26 o 
   4  -1   7       33.80       56.40     22.04 o 
   5  -1   7       75.64      113.32     32.01 o 
  -5   0   7       14.30       46.30     32.28 o 
  -4   0   7       36.92       22.01     31.60 o 
  -3   0   7      159.16      183.57     23.89 o 
  -2   0   7       87.74      105.91     27.22 o 
  -1   0   7       72.66       64.62     26.07 o 
   0   0   7      164.10      223.27     28.06 o 
   1   0   7       10.54       10.02     23.97 o 
   2   0   7      435.13      430.90     31.56 o 
   3   0   7      514.07      501.56     30.38 o 
   4   0   7       28.71       63.90     21.36 o 
   5   0   7       14.99       66.16     28.30 o 
  -5   1   7        0.58       50.24     34.36 o 
  -4   1   7      171.46      167.25     39.83 o 
  -3   1   7       40.80       15.81     28.03 o 
  -2   1   7        3.85       24.54     23.75 o 
  -1   1   7      530.86      452.94     63.38 o 
   0   1   7     1332.07     1217.50    156.58 o 
   1   1   7      641.18      807.08     60.49 o 
   2   1   7       16.82       25.21     47.93 o 
   3   1   7     1284.96     1317.87     61.00 o 
   4   1   7      245.58      253.38     24.31 o 
   5   1   7      220.58      213.56     41.48 o 
  -4   2   7        8.30        5.27     65.45 o 
  -3   2   7       26.97       23.06     29.92 o 
  -2   2   7       31.00       53.91     35.48 o 
  -1   2   7      466.93      430.15     69.26 o 
   0   2   7      209.33      131.09     36.35 o 
   1   2   7      662.61      761.23     89.57 o 
   2   2   7       73.48       13.70     45.06 o 
   3   2   7        3.06       54.65     36.85 o 
   4   2   7       33.42       77.77     32.56 o 
   5   2   7      139.77      117.63     41.09 o 
  -4   3   7       48.10       55.79     38.65 o 
  -3   3   7       40.17       43.44     31.01 o 
  -2   3   7      152.26      122.79     31.36 o 
  -1   3   7       12.32       17.72     23.52 o 
   0   3   7       10.33       11.08     22.20 o 
   1   3   7      213.04      204.07     47.09 o 
   2   3   7       58.45       75.71     40.22 o 
   3   3   7        0.05        5.68     35.94 o 
   4   3   7       48.15        8.15     36.14 o 
   5   3   7        0.24       74.69     37.24 o 
  -3   4   7       96.33      119.85     39.52 o 
  -2   4   7       11.22       64.06     31.15 o 
  -1   4   7      279.43      306.75     28.64 o 
   0   4   7        0.04       17.50     22.59 o 
   1   4   7       91.08      149.50     37.43 o 
   2   4   7       15.00       -9.31     39.29 o 
   3   4   7      122.83      157.82     40.17 o 
   4   4   7        4.19       -4.99     37.72 o 
   5   4   7       31.82       62.90     39.87 o 
  -3   5   7      530.76      465.07     56.69 o 
  -2   5   7       26.45       30.69     35.33 o 
  -1   5   7       38.86       74.79     40.21 o 
   0   5   7        3.47       39.52     21.58 o 
   1   5   7       59.47      103.22     17.15 o 
   2   5   7       11.12       56.28     33.41 o 
   3   5   7      254.91      271.43     54.90 o 
   4   5   7      176.97      187.80     45.20 o 
   5   5   7       82.97       72.73     43.73 o 
  -2   6   7      289.56      277.28     48.03 o 
  -1   6   7       66.96      130.26     26.22 o 
   0   6   7      146.27      171.84     27.74 o 
   1   6   7        3.05       26.11     23.06 o 
   2   6   7      243.76      253.53     43.92 o 
   3   6   7       52.71       74.41     50.70 o 
   4   6   7      105.66      130.16     62.37 o 
   5   6   7       46.67      104.76     42.79 o 
  -1   7   7      181.05      170.03     42.26 o 
   0   7   7        0.00       27.88     26.28 o 
   1   7   7      139.42      169.60     38.80 o 
   2   7   7       23.01       92.77     51.88 o 
   3   7   7       31.79      178.48     59.02 o 
   4   7   7       88.15       99.38     58.80 o 
   0   8   7       51.58       90.49     29.35 o 
   1   8   7      258.42      341.72     78.46 o 
   2   8   7       62.85       51.07     55.08 o 
   3   8   7       90.99      114.55     54.34 o 
  -3  -7   8        0.02       37.94     39.74 o 
  -2  -7   8       22.00       60.05     41.25 o 
  -1  -7   8       42.95       52.97     39.45 o 
   0  -7   8       14.39       23.76     43.41 o 
   1  -7   8      240.34      265.94     95.00 o 
  -4  -6   8        9.70       32.86     37.66 o 
  -3  -6   8      283.62      300.51     47.69 o 
  -2  -6   8      295.19      301.64     46.21 o 
  -1  -6   8        4.99       19.71     46.05 o 
   0  -6   8      115.15      102.25     42.05 o 
   1  -6   8      488.58      453.06     52.93 o 
   2  -6   8      107.42      150.16     77.97 o 
  -4  -5   8        0.18       52.01     38.43 o 
  -3  -5   8        0.32       18.73     35.05 o 
  -2  -5   8      159.57      143.15     38.11 o 
  -1  -5   8      311.84      327.17     62.33 o 
   0  -5   8      140.64      156.40     41.33 o 
   1  -5   8      427.19      448.74     40.68 o 
   2  -5   8      311.97      289.25     41.36 o 
  -5  -4   8     1177.89      874.81     65.97 o 
  -4  -4   8       21.97       57.36     38.87 o 
  -3  -4   8     1369.80     1345.62     68.44 o 
  -2  -4   8      143.72      168.83     32.87 o 
  -1  -4   8      111.54      125.84     31.05 o 
   0  -4   8      331.74      349.14     29.23 o 
   1  -4   8      279.14      275.15     30.22 o 
   2  -4   8       98.88       73.69     37.37 o 
   3  -4   8       11.60       81.45     28.60 o 
  -5  -3   8       63.99      138.39     33.23 o 
  -4  -3   8      151.69      234.23     53.30 o 
  -3  -3   8      241.36      244.10     37.80 o 
  -2  -3   8        1.71       23.35     28.32 o 
  -1  -3   8      680.71      695.10     47.67 o 
   0  -3   8        6.71       24.70     24.78 o 
   1  -3   8       11.68       63.29     25.03 o 
   2  -3   8       14.52       48.78     24.67 o 
   3  -3   8      193.50      252.14     41.61 o 
   4  -3   8      563.78      562.72     53.86 o 
  -5  -2   8      119.73      179.33     27.61 o 
  -4  -2   8        5.32        9.85     23.63 o 
  -3  -2   8        4.65       -7.51     20.24 o 
  -2  -2   8        7.06       21.76     23.23 o 
  -1  -2   8       68.76      105.73     28.20 o 
   0  -2   8      312.21      282.10     31.02 o 
   1  -2   8      295.65      314.54     30.53 o 
   2  -2   8      123.44      148.12     25.59 o 
   3  -2   8       24.15       99.85     44.88 o 
   4  -2   8       35.20      113.73     39.36 o 
  -5  -1   8        3.43       60.02     37.65 o 
  -4  -1   8       26.99       49.13     28.07 o 
  -3  -1   8        0.76       55.05     25.36 o 
  -2  -1   8      526.95      478.21     33.01 o 
  -1  -1   8     2505.19     2599.86    159.17 o 
   0  -1   8      124.09      138.80     29.03 o 
   1  -1   8     2994.84     3583.64    439.13 o 
   2  -1   8      365.72      383.01     27.34 o 
   3  -1   8       40.05      133.14     37.11 o 
   4  -1   8       15.20       63.97     22.74 o 
  -5   0   8      207.73      172.71     37.63 o 
  -4   0   8       14.96        8.80     31.90 o 
  -3   0   8        4.58       32.71     20.02 o 
  -2   0   8      134.83      128.54     24.31 o 
  -1   0   8     1646.08     1670.09    155.28 o 
   0   0   8      118.57      139.18     43.76 o 
   1   0   8      371.51      431.51     54.37 o 
   2   0   8      583.25      649.09     44.04 o 
   3   0   8      246.13      279.23     26.08 o 
   4   0   8      112.42       75.74     45.23 o 
   5   0   8       15.44       31.00     57.68 o 
  -4   1   8        0.82        7.08     31.63 o 
  -3   1   8       54.68      101.87     22.89 o 
  -2   1   8       28.04       39.18     19.76 o 
  -1   1   8        0.09       33.41     21.89 o 
   0   1   8      330.34      411.43     52.81 o 
   1   1   8       49.72       71.43     46.81 o 
   2   1   8      306.29      285.48     48.63 o 
   3   1   8       70.30       41.21     62.29 o 
   4   1   8       43.10       63.31     41.14 o 
   5   1   8      203.10      219.43     44.32 o 
  -4   2   8      301.71      304.45     64.15 o 
  -3   2   8        7.23       36.68     29.29 o 
  -2   2   8       67.32      113.39     26.54 o 
  -1   2   8      175.16      199.14     47.92 o 
   0   2   8      109.46       88.65     18.98 o 
   1   2   8      318.18      344.62     51.26 o 
   2   2   8        7.11       35.90     39.96 o 
   3   2   8       51.09       62.71     37.29 o 
   4   2   8      217.09      213.54     46.31 o 
   5   2   8       66.16       73.44     41.25 o 
  -4   3   8        3.09       21.84     34.04 o 
  -3   3   8        2.21       41.15     31.64 o 
  -2   3   8      192.08      202.91     50.84 o 
  -1   3   8      133.61      135.48     29.99 o 
   0   3   8       18.18       32.79     17.15 o 
   1   3   8       61.16       58.61     66.57 o 
   2   3   8      846.07      822.14     58.45 o 
   3   3   8     2200.69     2016.72    241.51 o 
   4   3   8      201.03      193.46     45.22 o 
   5   3   8     1407.09     1003.49     97.64 o 
  -3   4   8       55.28       56.75     33.88 o 
  -2   4   8      398.73      404.58     70.84 o 
  -1   4   8      202.25      222.73     27.96 o 
   0   4   8      115.78      126.10     20.93 o 
   1   4   8        5.59       10.72     35.98 o 
   2   4   8      225.56      217.57     40.58 o 
   3   4   8      106.51      105.00     39.42 o 
   4   4   8        6.90      -37.75     41.47 o 
   5   4   8        5.39       77.73     44.03 o 
  -2   5   8        2.29       11.67     36.32 o 
  -1   5   8      250.82      272.99     30.67 o 
   0   5   8      693.94      711.36     37.81 o 
   1   5   8      126.46      174.77     38.54 o 
   2   5   8       42.63       23.94     34.93 o 
   3   5   8      321.99      342.57     68.72 o 
   4   5   8       10.10      -13.56     44.94 o 
   5   5   8       14.11       75.12     42.82 o 
  -2   6   8      264.49      286.10     53.15 o 
  -1   6   8      474.74      425.61     35.58 o 
   0   6   8        0.71       50.61     23.35 o 
   1   6   8       49.17       51.42     39.61 o 
   2   6   8      200.10      162.14     45.03 o 
   3   6   8       51.15       96.19     43.82 o 
   4   6   8       76.56       99.57     46.95 o 
  -1   7   8       66.97       93.97     38.95 o 
   0   7   8       53.58       98.94     26.09 o 
   1   7   8       20.37       54.92     42.27 o 
   2   7   8        4.69       21.35     42.69 o 
   3   7   8       29.85       64.07     75.08 o 
   4   7   8       42.14       57.45     41.57 o 
   1   8   8       35.49       14.45     39.04 o 
   2   8   8       66.75       73.96     42.55 o 
   3   8   8        7.82       94.95     58.13 o 
  -3  -7   9      687.64      600.83    104.33 o 
  -2  -7   9      280.53      261.19     70.10 o 
  -1  -7   9     1025.35      789.07    258.20 o 
   0  -7   9      428.81      435.65     96.08 o 
  -3  -6   9       27.33       47.85     40.43 o 
  -2  -6   9       12.40        4.15     36.79 o 
  -1  -6   9        7.42       12.53     38.23 o 
   0  -6   9       23.92       40.85     39.77 o 
   1  -6   9       31.47       50.23     50.14 o 
  -4  -5   9        0.13       15.03     52.78 o 
  -3  -5   9       25.80       -9.26     43.89 o 
  -2  -5   9       43.13       47.61     35.77 o 
  -1  -5   9      252.09      299.43     45.68 o 
   0  -5   9       57.76       73.40     23.18 o 
   1  -5   9      378.01      378.11     46.84 o 
   2  -5   9       39.84       84.33     28.70 o 
  -4  -4   9        0.68       23.72     38.28 o 
  -3  -4   9       17.19      -33.72     33.72 o 
  -2  -4   9       59.40       75.57     29.66 o 
  -1  -4   9        2.10       41.88     27.57 o 
   0  -4   9      905.53      875.59     60.24 o 
   1  -4   9      413.61      438.56     35.58 o 
   2  -4   9       34.36       62.75     24.96 o 
   3  -4   9     1066.95     1005.96    141.69 o 
  -4  -3   9        3.55       45.97     35.15 o 
  -3  -3   9      263.05      227.69     38.80 o 
  -2  -3   9       65.58       93.62     30.93 o 
  -1  -3   9      226.07      348.27     44.66 o 
   0  -3   9      138.98      159.33     24.18 o 
   1  -3   9      424.50      416.25     32.35 o 
   2  -3   9      112.35      140.87     27.35 o 
   3  -3   9      377.81      448.46     65.90 o 
  -4  -2   9      181.48      217.00     34.91 o 
  -3  -2   9      968.39      948.46     51.72 o 
  -2  -2   9      101.46      123.59     25.26 o 
  -1  -2   9     1375.01     1536.50    146.41 o 
   0  -2   9      506.87      513.67     32.39 o 
   1  -2   9        2.14       32.46     21.64 o 
   2  -2   9       78.81      168.03     33.68 o 
   3  -2   9       85.16      156.28     35.26 o 
   4  -2   9        1.67       76.89     56.98 o 
  -4  -1   9       13.00       59.77     25.65 o 
  -3  -1   9       96.84      117.23     23.52 o 
  -2  -1   9      691.62      708.58     49.36 o 
  -1  -1   9      999.60     1069.25     46.05 o 
   0  -1   9      249.79      315.16     27.42 o 
   1  -1   9      501.44      553.21     29.72 o 
   2  -1   9        6.74       45.55     50.75 o 
   3  -1   9      352.38      344.64     46.79 o 
   4  -1   9      342.61      320.28     46.15 o 
  -4   0   9      357.28      413.41     33.61 o 
  -3   0   9      185.94      187.86     25.75 o 
  -2   0   9      128.73      114.47     24.82 o 
  -1   0   9      127.49      163.38     39.67 o 
   0   0   9       29.38      101.31     20.81 o 
   1   0   9      420.49      450.21     50.99 o 
   2   0   9        1.17      -36.72     38.39 o 
   3   0   9        7.17       33.06     41.07 o 
   4   0   9       17.85       38.78     67.79 o 
  -4   1   9       57.43       48.02     34.48 o 
  -3   1   9       93.00      111.68     27.46 o 
  -2   1   9        0.97       79.45     52.72 o 
  -1   1   9       68.18       67.24     19.98 o 
   0   1   9      326.30      346.97     24.23 o 
   1   1   9     5366.75     5631.72    462.99 o 
   2   1   9      123.39      134.09     51.81 o 
   3   1   9     2345.53     2266.89     88.19 o 
   4   1   9      213.44      180.37     46.31 o 
   5   1   9       72.98       86.37     41.63 o 
  -4   2   9       42.85       19.91     32.91 o 
  -3   2   9      307.84      303.12     86.49 o 
  -2   2   9       30.49       55.93     20.65 o 
  -1   2   9       59.43       64.70     18.98 o 
   0   2   9      166.14      197.63     19.44 o 
   1   2   9      263.16      338.12     48.88 o 
   2   2   9        6.53       -0.70     39.44 o 
   3   2   9       24.77       26.97     41.29 o 
   4   2   9      117.23      142.28     46.79 o 
   5   2   9       10.04      -19.69     41.49 o 
  -3   3   9      115.21       86.69     32.20 o 
  -2   3   9       59.85       94.90     28.53 o 
  -1   3   9        0.58       57.21     18.38 o 
   0   3   9      322.49      310.15     32.70 o 
   1   3   9      380.67      429.38     48.54 o 
   2   3   9        0.24       48.74     62.77 o 
   3   3   9        0.03        8.37     42.89 o 
   4   3   9      180.33      136.43     51.40 o 
   5   3   9       45.66       92.97     43.99 o 
  -3   4   9      534.50      437.23     73.52 o 
  -2   4   9      709.46      637.21     51.52 o 
  -1   4   9        0.01       65.07     28.53 o 
   0   4   9       46.76      108.10     37.76 o 
   1   4   9       10.39       49.36     52.18 o 
   2   4   9       60.32       50.56     38.29 o 
   3   4   9       10.32       52.76     41.59 o 
   4   4   9       96.60       77.98     46.31 o 
   5   4   9      202.68      185.20     45.25 o 
  -2   5   9      119.65      149.76     35.95 o 
  -1   5   9        7.92       45.29     52.08 o 
   0   5   9       84.98      114.85     36.31 o 
   1   5   9      499.07      452.12     51.99 o 
   2   5   9       58.27       11.13     46.09 o 
   3   5   9       20.09       81.11     43.82 o 
   4   5   9      190.08      130.42     48.30 o 
  -1   6   9        1.93       89.86     45.77 o 
   0   6   9      666.63      610.14     54.78 o 
   1   6   9       12.81        9.02     42.38 o 
   2   6   9       15.52       59.43     43.06 o 
   3   6   9       20.37       35.72     42.60 o 
   4   6   9       31.14       38.07     44.12 o 
   0   7   9      131.33       95.31     41.74 o 
   1   7   9      198.56      130.81     45.86 o 
   2   7   9      332.91      276.11     51.76 o 
   3   7   9       22.60       16.19     49.36 o 
  -3  -6  10        0.40       14.14     38.41 o 
  -2  -6  10       63.46       53.96     40.58 o 
  -1  -6  10       81.93      138.23     41.43 o 
   0  -6  10      223.36      275.66     46.98 o 
  -3  -5  10        0.97       11.26     34.96 o 
  -2  -5  10      520.71      426.01     49.49 o 
  -1  -5  10      568.55      500.54     50.42 o 
   0  -5  10     1187.83     1021.84    117.74 o 
   1  -5  10      819.94      659.94     58.68 o 
   2  -5  10      721.57      611.56     57.19 o 
  -4  -4  10       23.85       93.88     41.99 o 
  -3  -4  10      162.75      165.36     42.21 o 
  -2  -4  10      247.44      249.75     39.19 o 
  -1  -4  10      370.07      308.60     39.19 o 
   0  -4  10      147.53      166.93     27.72 o 
   1  -4  10       86.01      128.16     30.35 o 
   2  -4  10       40.97      102.29     28.27 o 
  -4  -3  10       78.82       53.84     38.02 o 
  -3  -3  10      122.58      149.22     38.78 o 
  -2  -3  10        0.53       37.23     22.89 o 
  -1  -3  10       32.16       87.06     32.26 o 
   0  -3  10      157.16      182.77     33.91 o 
   1  -3  10      732.15      762.11     40.80 o 
   2  -3  10      117.79      194.08     46.85 o 
   3  -3  10     1013.53      914.44    111.43 o 
  -4  -2  10       58.21      141.63     41.14 o 
  -3  -2  10       91.11      119.80     28.29 o 
  -2  -2  10       27.99       38.66     23.86 o 
  -1  -2  10       19.12       41.21     21.98 o 
   0  -2  10        0.41       69.11     21.21 o 
   1  -2  10       89.98      123.33     34.68 o 
   2  -2  10      531.10      534.39     45.36 o 
   3  -2  10      973.68      931.54     64.30 o 
  -4  -1  10       24.47      114.23     25.68 o 
  -3  -1  10        0.02       36.68     21.91 o 
  -2  -1  10        1.00      -13.00     26.21 o 
  -1  -1  10      291.40      344.86     28.55 o 
   0  -1  10        0.09       53.22     46.04 o 
   1  -1  10      178.17      189.68     21.00 o 
   2  -1  10      227.95      198.87     42.96 o 
   3  -1  10       51.68       69.51     40.23 o 
   4  -1  10       87.94       94.09     53.07 o 
  -4   0  10       25.32       48.73     30.66 o 
  -3   0  10        4.38       59.63     32.26 o 
  -2   0  10      176.45      201.24     25.41 o 
  -1   0  10      162.68      216.27     24.73 o 
   0   0  10       62.36      114.32     31.96 o 
   1   0  10      383.75      385.87     49.27 o 
   2   0  10        0.45       -6.07     37.96 o 
   3   0  10       52.18       49.77     46.53 o 
   4   0  10      172.34      162.72     46.77 o 
  -4   1  10       74.26       84.66     34.49 o 
  -3   1  10       15.89       41.07     23.78 o 
  -2   1  10      503.40      483.22     33.43 o 
  -1   1  10      553.31      529.84     55.21 o 
   0   1  10        1.63       -6.24     33.35 o 
   1   1  10      439.13      494.26     50.69 o 
   2   1  10        6.53       -1.64     41.25 o 
   3   1  10        5.57      -10.61     42.39 o 
   4   1  10       49.09       62.44     46.57 o 
  -3   2  10      607.43      566.65     40.17 o 
  -2   2  10        0.52       66.00     47.53 o 
  -1   2  10      606.76      551.27     42.43 o 
   0   2  10        0.01       67.66     97.75 o 
   1   2  10       24.14       95.53     38.65 o 
   2   2  10       38.03       60.37     41.49 o 
   3   2  10       96.20       64.60     48.03 o 
   4   2  10       15.28      -27.71     47.89 o 
  -3   3  10        5.60       38.17     28.96 o 
  -2   3  10      147.06      147.84     25.33 o 
  -1   3  10      725.84      672.40     63.06 o 
   0   3  10        3.16       45.04     36.27 o 
   1   3  10       84.23       81.98     40.27 o 
   2   3  10      255.83      217.35     49.73 o 
   3   3  10     1156.05     1144.53     79.65 o 
   4   3  10       61.10       78.82     48.51 o 
  -2   4  10       36.57       63.76     27.60 o 
  -1   4  10       42.82       77.20     35.97 o 
   0   4  10       18.96      144.13     41.99 o 
   1   4  10       45.07       42.69     42.57 o 
   2   4  10       22.82        4.65     42.18 o 
   3   4  10       22.09       27.97     45.60 o 
   4   4  10       93.48       72.22     49.85 o 
  -2   5  10        2.17       43.85     27.97 o 
  -1   5  10      204.09      232.01     41.73 o 
   0   5  10      148.81      110.98     46.41 o 
   1   5  10        9.00       36.74     41.70 o 
   2   5  10      571.09      547.10     59.60 o 
   3   5  10      136.17      103.15     49.12 o 
   4   5  10      176.63      146.37     51.55 o 
  -1   6  10      177.02      193.20     63.22 o 
   0   6  10      273.52      172.31     45.14 o 
   1   6  10      154.68      118.65     47.98 o 
   2   6  10       10.88      -25.07     43.05 o 
   3   6  10       34.55       17.06     44.99 o 
   1   7  10       46.53       65.44     44.31 o 
   2   7  10       16.46       35.88     44.15 o 
  -1  -6  11      158.12      176.55     44.82 o 
  -3  -5  11        6.47       13.80     33.16 o 
  -2  -5  11       24.29       42.58     36.74 o 
  -1  -5  11      424.55      354.58     75.52 o 
   0  -5  11        0.15       77.63     36.28 o 
   1  -5  11      683.73      598.98     53.81 o 
  -3  -4  11        0.00       32.61     34.55 o 
  -2  -4  11       21.68       80.54     52.44 o 
  -1  -4  11       10.08       86.50     85.04 o 
   0  -4  11      406.05      456.58     35.23 o 
   1  -4  11      282.43      306.09     35.79 o 
   2  -4  11      977.68      962.77     64.14 o 
  -3  -3  11        2.71       47.57     36.65 o 
  -2  -3  11       63.93       64.12     29.15 o 
  -1  -3  11        1.04       65.41     39.04 o 
   0  -3  11      327.97      348.12     31.88 o 
   1  -3  11       57.20      109.51     26.54 o 
   2  -3  11      283.78      287.50     50.37 o 
  -3  -2  11       61.46      101.05     28.03 o 
  -2  -2  11      482.43      562.58     37.54 o 
  -1  -2  11       10.01       66.22     46.67 o 
   0  -2  11       19.41       84.33     39.22 o 
   1  -2  11      239.23      266.31     46.09 o 
   2  -2  11        0.25       16.30     42.76 o 
   3  -2  11       52.10       24.64     41.08 o 
  -3  -1  11      264.75      263.93     32.00 o 
  -2  -1  11       30.77      115.56     45.28 o 
  -1  -1  11        0.21       35.43     23.65 o 
   0  -1  11       98.71      155.79     41.19 o 
   1  -1  11       37.31       75.67     41.82 o 
   2  -1  11      278.46      269.65     49.78 o 
   3  -1  11      120.16      122.50     43.54 o 
  -3   0  11      633.56      576.47     38.31 o 
  -2   0  11      555.32      588.59     38.94 o 
  -1   0  11      225.70      271.43     26.44 o 
   0   0  11       38.65       38.03     38.96 o 
   1   0  11      137.79      121.79     43.75 o 
   2   0  11      185.91      178.68     49.80 o 
   3   0  11        6.66       34.62     46.14 o 
   4   0  11      730.68      580.81     61.39 o 
  -3   1  11        0.04       44.66     31.77 o 
  -2   1  11       28.80       72.02     39.09 o 
  -1   1  11       28.38       17.73     37.73 o 
   0   1  11        8.51      -13.54     36.87 o 
   1   1  11        7.33       39.56     40.80 o 
   2   1  11       53.90       44.96     45.28 o 
   3   1  11       98.79       85.39     50.61 o 
   4   1  11      173.98      166.71     62.37 o 
  -3   2  11        0.02       30.32     27.38 o 
  -2   2  11       66.39      124.69     51.96 o 
  -1   2  11       22.77      102.18     38.35 o 
   0   2  11      250.09      232.74     45.45 o 
   1   2  11      111.22      122.39     47.36 o 
   2   2  11       50.91       33.86     46.81 o 
   3   2  11       22.09       29.25     46.36 o 
   4   2  11        2.23       37.97     47.68 o 
  -2   3  11        8.22       78.27     46.27 o 
  -1   3  11       44.94       43.82     40.80 o 
   0   3  11       63.08       62.52     42.90 o 
   1   3  11      288.02      362.21     70.43 o 
   2   3  11       45.83       47.95     47.36 o 
   3   3  11       15.17      -11.29     47.17 o 
   4   3  11        0.14       -4.50     47.66 o 
  -2   4  11      319.09      334.50     78.64 o 
  -1   4  11     1250.60     1151.49    206.05 o 
   0   4  11       48.68       65.80     44.94 o 
   1   4  11      422.53      404.84     56.37 o 
   2   4  11        8.84       -6.05     45.11 o 
   3   4  11        1.14        5.29     47.38 o 
   4   4  11        5.15       60.23     48.05 o 
  -1   5  11       35.93       79.69     38.99 o 
   0   5  11      216.97      268.63     84.81 o 
   1   5  11       57.17       32.61     45.15 o 
   2   5  11       64.60       31.73     44.35 o 
   3   5  11       24.33        9.96     58.43 o 
   0   6  11      115.87      112.38     46.16 o 
   1   6  11      158.34      101.62     51.08 o 
   2   6  11        0.08       13.42     45.93 o 
  -1  -5  12       85.72      107.58     35.86 o 
  -2  -4  12       63.31       61.55     33.65 o 
  -1  -4  12      359.94      293.53     49.43 o 
   0  -4  12       46.20      101.32     25.71 o 
   1  -4  12        1.28      117.82     41.73 o 
  -3  -3  12      112.50      140.02     46.94 o 
  -2  -3  12      355.36      362.49     50.21 o 
  -1  -3  12       63.32      131.23     28.38 o 
   0  -3  12      292.53      365.76     46.86 o 
   1  -3  12      310.82      335.72     49.66 o 
   2  -3  12      195.15      240.97     74.37 o 
  -3  -2  12       10.41       60.73     37.54 o 
  -2  -2  12       51.57      181.22     37.51 o 
  -1  -2  12       27.95       95.88     36.60 o 
   0  -2  12      157.50      225.41     67.35 o 
   1  -2  12      146.34      147.45     47.70 o 
   2  -2  12     1206.06     1066.46     73.65 o 
  -3  -1  12      167.03      252.04     80.73 o 
  -2  -1  12       55.94      107.42     28.59 o 
  -1  -1  12       48.47       95.84     49.02 o 
   0  -1  12      270.37      363.20     50.56 o 
   1  -1  12        0.13       31.02     42.82 o 
   2  -1  12       82.66       44.56     46.35 o 
   3  -1  12      987.52      836.76    121.61 o 
  -3   0  12       95.31      151.17     27.85 o 
  -2   0  12        7.86       71.42     39.83 o 
  -1   0  12      291.06      261.71     49.11 o 
   0   0  12      224.29      210.89     48.08 o 
   1   0  12       82.14       92.31     44.02 o 
   2   0  12      220.71      260.45     75.08 o 
   3   0  12        6.58       31.15     46.79 o 
  -2   1  12        1.33       80.29     41.29 o 
  -1   1  12      423.74      473.34     54.67 o 
   0   1  12       87.80      129.18     44.43 o 
   1   1  12       17.19       73.21     44.99 o 
   2   1  12      133.70      117.47     50.99 o 
   3   1  12       22.64       54.05     50.15 o 
  -2   2  12      663.34      706.13     61.68 o 
  -1   2  12      223.01      305.76     54.97 o 
   0   2  12     1114.95     1160.78     73.16 o 
   1   2  12       42.99       38.89     46.15 o 
   2   2  12      178.69      200.30     53.59 o 
   3   2  12        1.91      -35.34     46.81 o 
  -2   3  12      334.28      337.22     62.55 o 
  -1   3  12      277.72      311.31     51.20 o 
   0   3  12      504.00      502.63     58.15 o 
   1   3  12      520.11      436.39     63.03 o 
   2   3  12       90.85       52.86     50.79 o 
   3   3  12        4.77       53.05     49.56 o 
  -1   4  12      105.32      190.61     45.80 o 
   0   4  12      133.49      163.34     47.79 o 
   1   4  12       15.59       57.58     46.84 o 
   2   4  12      473.10      384.48     60.24 o 
   3   4  12       32.77       21.37     46.41 o 
   0   5  12       73.22       93.59     48.01 o 
   1   5  12      961.91      629.74     68.64 o 
   2   5  12      485.67      312.92     58.75 o 
  -2  -3  13      179.79      147.21     34.49 o 
  -1  -3  13      142.12      136.77     68.83 o 
   0  -3  13      366.73      379.62     49.79 o 
   1  -3  13      136.92      174.94     56.57 o 
  -2  -2  13      107.01      161.53     56.27 o 
  -1  -2  13        1.19       61.76     42.05 o 
   0  -2  13      628.74      685.21    119.08 o 
   1  -2  13      346.16      390.32     64.19 o 
  -2  -1  13       62.91      200.12     65.79 o 
  -1  -1  13      128.17      167.03     46.74 o 
   0  -1  13      437.68      425.84     46.18 o 
   1  -1  13       17.81       52.75     46.47 o 
   2  -1  13       30.76       80.92     58.35 o 
  -2   0  13      740.87      792.29    143.39 o 
  -1   0  13       31.70       55.43     43.58 o 
   0   0  13       70.43      145.85     46.06 o 
   1   0  13      100.82       46.99     46.55 o 
   2   0  13       81.78      103.19     47.65 o 
  -2   1  13      111.42      177.14     77.23 o 
  -1   1  13      353.33      354.04     64.74 o 
   0   1  13       69.94      105.81     46.68 o 
   1   1  13      228.57      167.54     51.52 o 
   2   1  13      574.52      522.81     64.02 o 
  -1   2  13       38.64       92.64     48.00 o 
   0   2  13        7.08       52.09     45.91 o 
   1   2  13       60.71       47.24     47.14 o 
   2   2  13      115.62      103.33     51.55 o 
  -1   3  13     1008.39     1007.25     71.88 o 
   0   3  13      365.25      328.56     53.50 o 
   1   3  13      354.77      387.05     61.02 o 
   2   3  13      457.35      401.56     76.68 o 
   0   4  13      359.01      345.06     56.72 o 
   1   4  13       67.29      153.81     49.16 o 
  -1  -1  14      165.06      170.08    128.52 o 
   0  -1  14      318.75      351.74     91.80 o 
  -1   0  14      214.49      275.70     50.94 o 
   0   0  14      179.41      172.42     49.78 o 
   1   0  14       66.42       66.23     44.20 o 
   0   1  14       70.38      106.11     47.31 o 
   1   1  14       89.69       76.78     60.92 o 
   0   2  14      270.28      272.01     74.41 o 
   1   2  14      301.52      318.91     56.47 o 
                                                 
